# Supplementary material for: Crystal Phase Ionic Liquids for Energy Applications: Heat Capacity Prediction via a Hybrid Group Contribution Approach
Source: Molecules. 2024 May 3;29(9):2130. doi: 10.3390/molecules29092130 (PMC11085896; doi:10.3390/molecules29092130)
Supplement: Supplementary file 1 [file molecules-29-02130-s001.zip]

Archive with 2 entries (2 files):
- Supporting Information 1-v2.BS.pdf
- Supporting information 2-v2.BS.xlsx
