# Supplementary material for: Crystal Phase Ionic Liquids for Energy Applications: Heat Capacity Prediction via a Hybrid Group Contribution Approach
Source: Molecules. 2024 May 3;29(9):2130. doi: 10.3390/molecules29092130 (PMC11085896; doi:10.3390/molecules29092130)
Supplement: Supplementary file 1 [file molecules-29-02130-s001.zip › Supporting information 2-v2.BS.xlsx]

## Sheet: Dataset
	Refrence	Component_name	Cation	cation _type	anion	Temperature, K	Pressure, kPa	Heat_capacity(j/mol.K)	Phase
0	Paulechka, Y. U.; Blokhin, A. V. (2014) J. Chem. Thermodyn. 79, 94-99.	1-methyl-3-propylimidazolium bromide	1-methyl-3-propylimidazolium	Imidazolium	Bromide	34.89	101.325	41.68	Crystal 2
1	Paulechka, Y. U.; Blokhin, A. V. (2014) J. Chem. Thermodyn. 79, 94-99.	1-methyl-3-propylimidazolium bromide	1-methyl-3-propylimidazolium	Imidazolium	Bromide	36.76	101.325	44.57	Crystal 2
2	Paulechka, Y. U.; Blokhin, A. V. (2014) J. Chem. Thermodyn. 79, 94-99.	1-methyl-3-propylimidazolium bromide	1-methyl-3-propylimidazolium	Imidazolium	Bromide	38.63	101.325	47.38	Crystal 2
3	Paulechka, Y. U.; Blokhin, A. V. (2014) J. Chem. Thermodyn. 79, 94-99.	1-methyl-3-propylimidazolium bromide	1-methyl-3-propylimidazolium	Imidazolium	Bromide	40.49	101.325	50.15	Crystal 2
4	Paulechka, Y. U.; Blokhin, A. V. (2014) J. Chem. Thermodyn. 79, 94-99.	1-methyl-3-propylimidazolium bromide	1-methyl-3-propylimidazolium	Imidazolium	Bromide	42.5	101.325	53	Crystal 2
5	Paulechka, Y. U.; Blokhin, A. V. (2014) J. Chem. Thermodyn. 79, 94-99.	1-methyl-3-propylimidazolium bromide	1-methyl-3-propylimidazolium	Imidazolium	Bromide	44.67	101.325	55.99	Crystal 2
6	Paulechka, Y. U.; Blokhin, A. V. (2014) J. Chem. Thermodyn. 79, 94-99.	1-methyl-3-propylimidazolium bromide	1-methyl-3-propylimidazolium	Imidazolium	Bromide	46.85	101.325	58.9	Crystal 2
7	Paulechka, Y. U.; Blokhin, A. V. (2014) J. Chem. Thermodyn. 79, 94-99.	1-methyl-3-propylimidazolium bromide	1-methyl-3-propylimidazolium	Imidazolium	Bromide	49.03	101.325	61.73	Crystal 2
8	Paulechka, Y. U.; Blokhin, A. V. (2014) J. Chem. Thermodyn. 79, 94-99.	1-methyl-3-propylimidazolium bromide	1-methyl-3-propylimidazolium	Imidazolium	Bromide	51.21	101.325	64.4	Crystal 2
9	Paulechka, Y. U.; Blokhin, A. V. (2014) J. Chem. Thermodyn. 79, 94-99.	1-methyl-3-propylimidazolium bromide	1-methyl-3-propylimidazolium	Imidazolium	Bromide	53.39	101.325	66.92	Crystal 2
10	Paulechka, Y. U.; Blokhin, A. V. (2014) J. Chem. Thermodyn. 79, 94-99.	1-methyl-3-propylimidazolium bromide	1-methyl-3-propylimidazolium	Imidazolium	Bromide	55.57	101.325	69.38	Crystal 2
11	Paulechka, Y. U.; Blokhin, A. V. (2014) J. Chem. Thermodyn. 79, 94-99.	1-methyl-3-propylimidazolium bromide	1-methyl-3-propylimidazolium	Imidazolium	Bromide	57.75	101.325	71.78	Crystal 2
12	Paulechka, Y. U.; Blokhin, A. V. (2014) J. Chem. Thermodyn. 79, 94-99.	1-methyl-3-propylimidazolium bromide	1-methyl-3-propylimidazolium	Imidazolium	Bromide	59.93	101.325	74.14	Crystal 2
13	Paulechka, Y. U.; Blokhin, A. V. (2014) J. Chem. Thermodyn. 79, 94-99.	1-methyl-3-propylimidazolium bromide	1-methyl-3-propylimidazolium	Imidazolium	Bromide	62.13	101.325	76.42	Crystal 2
14	Paulechka, Y. U.; Blokhin, A. V. (2014) J. Chem. Thermodyn. 79, 94-99.	1-methyl-3-propylimidazolium bromide	1-methyl-3-propylimidazolium	Imidazolium	Bromide	64.33	101.325	78.63	Crystal 2
15	Paulechka, Y. U.; Blokhin, A. V. (2014) J. Chem. Thermodyn. 79, 94-99.	1-methyl-3-propylimidazolium bromide	1-methyl-3-propylimidazolium	Imidazolium	Bromide	66.53	101.325	80.71	Crystal 2
16	Paulechka, Y. U.; Blokhin, A. V. (2014) J. Chem. Thermodyn. 79, 94-99.	1-methyl-3-propylimidazolium bromide	1-methyl-3-propylimidazolium	Imidazolium	Bromide	68.72	101.325	82.68	Crystal 2
17	Paulechka, Y. U.; Blokhin, A. V. (2014) J. Chem. Thermodyn. 79, 94-99.	1-methyl-3-propylimidazolium bromide	1-methyl-3-propylimidazolium	Imidazolium	Bromide	70.92	101.325	84.56	Crystal 2
18	Paulechka, Y. U.; Blokhin, A. V. (2014) J. Chem. Thermodyn. 79, 94-99.	1-methyl-3-propylimidazolium bromide	1-methyl-3-propylimidazolium	Imidazolium	Bromide	73.18	101.325	86.57	Crystal 2
19	Paulechka, Y. U.; Blokhin, A. V. (2014) J. Chem. Thermodyn. 79, 94-99.	1-methyl-3-propylimidazolium bromide	1-methyl-3-propylimidazolium	Imidazolium	Bromide	75.5	101.325	88.58	Crystal 2
20	Paulechka, Y. U.; Blokhin, A. V. (2014) J. Chem. Thermodyn. 79, 94-99.	1-methyl-3-propylimidazolium bromide	1-methyl-3-propylimidazolium	Imidazolium	Bromide	77.81	101.325	90.59	Crystal 2
21	Paulechka, Y. U.; Blokhin, A. V. (2014) J. Chem. Thermodyn. 79, 94-99.	1-methyl-3-propylimidazolium bromide	1-methyl-3-propylimidazolium	Imidazolium	Bromide	78.3	101.325	90.96	Crystal 2
22	Paulechka, Y. U.; Blokhin, A. V. (2014) J. Chem. Thermodyn. 79, 94-99.	1-methyl-3-propylimidazolium bromide	1-methyl-3-propylimidazolium	Imidazolium	Bromide	78.68	101.325	91.25	Crystal 2
23	Paulechka, Y. U.; Blokhin, A. V. (2014) J. Chem. Thermodyn. 79, 94-99.	1-methyl-3-propylimidazolium bromide	1-methyl-3-propylimidazolium	Imidazolium	Bromide	80.13	101.325	92.58	Crystal 2
24	Paulechka, Y. U.; Blokhin, A. V. (2014) J. Chem. Thermodyn. 79, 94-99.	1-methyl-3-propylimidazolium bromide	1-methyl-3-propylimidazolium	Imidazolium	Bromide	80.36	101.325	92.62	Crystal 2
25	Paulechka, Y. U.; Blokhin, A. V. (2014) J. Chem. Thermodyn. 79, 94-99.	1-methyl-3-propylimidazolium bromide	1-methyl-3-propylimidazolium	Imidazolium	Bromide	80.94	101.325	93.01	Crystal 2
26	Paulechka, Y. U.; Blokhin, A. V. (2014) J. Chem. Thermodyn. 79, 94-99.	1-methyl-3-propylimidazolium bromide	1-methyl-3-propylimidazolium	Imidazolium	Bromide	82.27	101.325	94.04	Crystal 2
27	Paulechka, Y. U.; Blokhin, A. V. (2014) J. Chem. Thermodyn. 79, 94-99.	1-methyl-3-propylimidazolium bromide	1-methyl-3-propylimidazolium	Imidazolium	Bromide	82.46	101.325	94.26	Crystal 2
28	Paulechka, Y. U.; Blokhin, A. V. (2014) J. Chem. Thermodyn. 79, 94-99.	1-methyl-3-propylimidazolium bromide	1-methyl-3-propylimidazolium	Imidazolium	Bromide	82.87	101.325	94.47	Crystal 2
29	Paulechka, Y. U.; Blokhin, A. V. (2014) J. Chem. Thermodyn. 79, 94-99.	1-methyl-3-propylimidazolium bromide	1-methyl-3-propylimidazolium	Imidazolium	Bromide	84.2	101.325	95.47	Crystal 2
30	Paulechka, Y. U.; Blokhin, A. V. (2014) J. Chem. Thermodyn. 79, 94-99.	1-methyl-3-propylimidazolium bromide	1-methyl-3-propylimidazolium	Imidazolium	Bromide	84.8	101.325	95.84	Crystal 2
31	Paulechka, Y. U.; Blokhin, A. V. (2014) J. Chem. Thermodyn. 79, 94-99.	1-methyl-3-propylimidazolium bromide	1-methyl-3-propylimidazolium	Imidazolium	Bromide	84.8	101.325	95.9	Crystal 2
32	Paulechka, Y. U.; Blokhin, A. V. (2014) J. Chem. Thermodyn. 79, 94-99.	1-methyl-3-propylimidazolium bromide	1-methyl-3-propylimidazolium	Imidazolium	Bromide	86.13	101.325	96.85	Crystal 2
33	Paulechka, Y. U.; Blokhin, A. V. (2014) J. Chem. Thermodyn. 79, 94-99.	1-methyl-3-propylimidazolium bromide	1-methyl-3-propylimidazolium	Imidazolium	Bromide	86.73	101.325	97.28	Crystal 2
34	Paulechka, Y. U.; Blokhin, A. V. (2014) J. Chem. Thermodyn. 79, 94-99.	1-methyl-3-propylimidazolium bromide	1-methyl-3-propylimidazolium	Imidazolium	Bromide	88.08	101.325	98.24	Crystal 2
35	Paulechka, Y. U.; Blokhin, A. V. (2014) J. Chem. Thermodyn. 79, 94-99.	1-methyl-3-propylimidazolium bromide	1-methyl-3-propylimidazolium	Imidazolium	Bromide	88.67	101.325	98.67	Crystal 2
36	Paulechka, Y. U.; Blokhin, A. V. (2014) J. Chem. Thermodyn. 79, 94-99.	1-methyl-3-propylimidazolium bromide	1-methyl-3-propylimidazolium	Imidazolium	Bromide	90.04	101.325	99.66	Crystal 2
37	Paulechka, Y. U.; Blokhin, A. V. (2014) J. Chem. Thermodyn. 79, 94-99.	1-methyl-3-propylimidazolium bromide	1-methyl-3-propylimidazolium	Imidazolium	Bromide	90.6	101.325	100	Crystal 2
38	Paulechka, Y. U.; Blokhin, A. V. (2014) J. Chem. Thermodyn. 79, 94-99.	1-methyl-3-propylimidazolium bromide	1-methyl-3-propylimidazolium	Imidazolium	Bromide	92.01	101.325	101.1	Crystal 2
39	Paulechka, Y. U.; Blokhin, A. V. (2014) J. Chem. Thermodyn. 79, 94-99.	1-methyl-3-propylimidazolium bromide	1-methyl-3-propylimidazolium	Imidazolium	Bromide	92.54	101.325	101.4	Crystal 2
40	Paulechka, Y. U.; Blokhin, A. V. (2014) J. Chem. Thermodyn. 79, 94-99.	1-methyl-3-propylimidazolium bromide	1-methyl-3-propylimidazolium	Imidazolium	Bromide	93.99	101.325	102.5	Crystal 2
41	Paulechka, Y. U.; Blokhin, A. V. (2014) J. Chem. Thermodyn. 79, 94-99.	1-methyl-3-propylimidazolium bromide	1-methyl-3-propylimidazolium	Imidazolium	Bromide	94.48	101.325	102.8	Crystal 2
42	Paulechka, Y. U.; Blokhin, A. V. (2014) J. Chem. Thermodyn. 79, 94-99.	1-methyl-3-propylimidazolium bromide	1-methyl-3-propylimidazolium	Imidazolium	Bromide	95.98	101.325	103.8	Crystal 2
43	Paulechka, Y. U.; Blokhin, A. V. (2014) J. Chem. Thermodyn. 79, 94-99.	1-methyl-3-propylimidazolium bromide	1-methyl-3-propylimidazolium	Imidazolium	Bromide	96.43	101.325	104.1	Crystal 2
44	Paulechka, Y. U.; Blokhin, A. V. (2014) J. Chem. Thermodyn. 79, 94-99.	1-methyl-3-propylimidazolium bromide	1-methyl-3-propylimidazolium	Imidazolium	Bromide	97.97	101.325	105.1	Crystal 2
45	Paulechka, Y. U.; Blokhin, A. V. (2014) J. Chem. Thermodyn. 79, 94-99.	1-methyl-3-propylimidazolium bromide	1-methyl-3-propylimidazolium	Imidazolium	Bromide	98.38	101.325	105.4	Crystal 2
46	Paulechka, Y. U.; Blokhin, A. V. (2014) J. Chem. Thermodyn. 79, 94-99.	1-methyl-3-propylimidazolium bromide	1-methyl-3-propylimidazolium	Imidazolium	Bromide	99.98	101.325	106.5	Crystal 2
47	Paulechka, Y. U.; Blokhin, A. V. (2014) J. Chem. Thermodyn. 79, 94-99.	1-methyl-3-propylimidazolium bromide	1-methyl-3-propylimidazolium	Imidazolium	Bromide	100.34	101.325	106.7	Crystal 2
48	Paulechka, Y. U.; Blokhin, A. V. (2014) J. Chem. Thermodyn. 79, 94-99.	1-methyl-3-propylimidazolium bromide	1-methyl-3-propylimidazolium	Imidazolium	Bromide	101.99	101.325	107.7	Crystal 2
49	Paulechka, Y. U.; Blokhin, A. V. (2014) J. Chem. Thermodyn. 79, 94-99.	1-methyl-3-propylimidazolium bromide	1-methyl-3-propylimidazolium	Imidazolium	Bromide	102.29	101.325	107.9	Crystal 2
50	Paulechka, Y. U.; Blokhin, A. V. (2014) J. Chem. Thermodyn. 79, 94-99.	1-methyl-3-propylimidazolium bromide	1-methyl-3-propylimidazolium	Imidazolium	Bromide	104.01	101.325	109	Crystal 2
51	Paulechka, Y. U.; Blokhin, A. V. (2014) J. Chem. Thermodyn. 79, 94-99.	1-methyl-3-propylimidazolium bromide	1-methyl-3-propylimidazolium	Imidazolium	Bromide	104.25	101.325	109.1	Crystal 2
52	Paulechka, Y. U.; Blokhin, A. V. (2014) J. Chem. Thermodyn. 79, 94-99.	1-methyl-3-propylimidazolium bromide	1-methyl-3-propylimidazolium	Imidazolium	Bromide	106.04	101.325	110.2	Crystal 2
53	Paulechka, Y. U.; Blokhin, A. V. (2014) J. Chem. Thermodyn. 79, 94-99.	1-methyl-3-propylimidazolium bromide	1-methyl-3-propylimidazolium	Imidazolium	Bromide	106.21	101.325	110.3	Crystal 2
54	Paulechka, Y. U.; Blokhin, A. V. (2014) J. Chem. Thermodyn. 79, 94-99.	1-methyl-3-propylimidazolium bromide	1-methyl-3-propylimidazolium	Imidazolium	Bromide	108.08	101.325	111.5	Crystal 2
55	Paulechka, Y. U.; Blokhin, A. V. (2014) J. Chem. Thermodyn. 79, 94-99.	1-methyl-3-propylimidazolium bromide	1-methyl-3-propylimidazolium	Imidazolium	Bromide	108.17	101.325	111.6	Crystal 2
56	Paulechka, Y. U.; Blokhin, A. V. (2014) J. Chem. Thermodyn. 79, 94-99.	1-methyl-3-propylimidazolium bromide	1-methyl-3-propylimidazolium	Imidazolium	Bromide	110.12	101.325	112.7	Crystal 2
57	Paulechka, Y. U.; Blokhin, A. V. (2014) J. Chem. Thermodyn. 79, 94-99.	1-methyl-3-propylimidazolium bromide	1-methyl-3-propylimidazolium	Imidazolium	Bromide	110.14	101.325	112.7	Crystal 2
58	Paulechka, Y. U.; Blokhin, A. V. (2014) J. Chem. Thermodyn. 79, 94-99.	1-methyl-3-propylimidazolium bromide	1-methyl-3-propylimidazolium	Imidazolium	Bromide	112.1	101.325	113.9	Crystal 2
59	Paulechka, Y. U.; Blokhin, A. V. (2014) J. Chem. Thermodyn. 79, 94-99.	1-methyl-3-propylimidazolium bromide	1-methyl-3-propylimidazolium	Imidazolium	Bromide	112.17	101.325	113.9	Crystal 2
60	Paulechka, Y. U.; Blokhin, A. V. (2014) J. Chem. Thermodyn. 79, 94-99.	1-methyl-3-propylimidazolium bromide	1-methyl-3-propylimidazolium	Imidazolium	Bromide	114.07	101.325	115	Crystal 2
61	Paulechka, Y. U.; Blokhin, A. V. (2014) J. Chem. Thermodyn. 79, 94-99.	1-methyl-3-propylimidazolium bromide	1-methyl-3-propylimidazolium	Imidazolium	Bromide	114.22	101.325	115.1	Crystal 2
62	Paulechka, Y. U.; Blokhin, A. V. (2014) J. Chem. Thermodyn. 79, 94-99.	1-methyl-3-propylimidazolium bromide	1-methyl-3-propylimidazolium	Imidazolium	Bromide	116.04	101.325	116.2	Crystal 2
63	Paulechka, Y. U.; Blokhin, A. V. (2014) J. Chem. Thermodyn. 79, 94-99.	1-methyl-3-propylimidazolium bromide	1-methyl-3-propylimidazolium	Imidazolium	Bromide	116.28	101.325	116.3	Crystal 2
64	Paulechka, Y. U.; Blokhin, A. V. (2014) J. Chem. Thermodyn. 79, 94-99.	1-methyl-3-propylimidazolium bromide	1-methyl-3-propylimidazolium	Imidazolium	Bromide	118.01	101.325	117.3	Crystal 2
65	Paulechka, Y. U.; Blokhin, A. V. (2014) J. Chem. Thermodyn. 79, 94-99.	1-methyl-3-propylimidazolium bromide	1-methyl-3-propylimidazolium	Imidazolium	Bromide	118.34	101.325	117.5	Crystal 2
66	Paulechka, Y. U.; Blokhin, A. V. (2014) J. Chem. Thermodyn. 79, 94-99.	1-methyl-3-propylimidazolium bromide	1-methyl-3-propylimidazolium	Imidazolium	Bromide	119.98	101.325	118.4	Crystal 2
67	Paulechka, Y. U.; Blokhin, A. V. (2014) J. Chem. Thermodyn. 79, 94-99.	1-methyl-3-propylimidazolium bromide	1-methyl-3-propylimidazolium	Imidazolium	Bromide	120.41	101.325	118.7	Crystal 2
68	Paulechka, Y. U.; Blokhin, A. V. (2014) J. Chem. Thermodyn. 79, 94-99.	1-methyl-3-propylimidazolium bromide	1-methyl-3-propylimidazolium	Imidazolium	Bromide	121.96	101.325	119.4	Crystal 2
69	Paulechka, Y. U.; Blokhin, A. V. (2014) J. Chem. Thermodyn. 79, 94-99.	1-methyl-3-propylimidazolium bromide	1-methyl-3-propylimidazolium	Imidazolium	Bromide	122.48	101.325	119.8	Crystal 2
70	Paulechka, Y. U.; Blokhin, A. V. (2014) J. Chem. Thermodyn. 79, 94-99.	1-methyl-3-propylimidazolium bromide	1-methyl-3-propylimidazolium	Imidazolium	Bromide	123.94	101.325	120.6	Crystal 2
71	Paulechka, Y. U.; Blokhin, A. V. (2014) J. Chem. Thermodyn. 79, 94-99.	1-methyl-3-propylimidazolium bromide	1-methyl-3-propylimidazolium	Imidazolium	Bromide	124.56	101.325	121	Crystal 2
72	Paulechka, Y. U.; Blokhin, A. V. (2014) J. Chem. Thermodyn. 79, 94-99.	1-methyl-3-propylimidazolium bromide	1-methyl-3-propylimidazolium	Imidazolium	Bromide	125.91	101.325	121.7	Crystal 2
73	Paulechka, Y. U.; Blokhin, A. V. (2014) J. Chem. Thermodyn. 79, 94-99.	1-methyl-3-propylimidazolium bromide	1-methyl-3-propylimidazolium	Imidazolium	Bromide	126.63	101.325	122.1	Crystal 2
74	Paulechka, Y. U.; Blokhin, A. V. (2014) J. Chem. Thermodyn. 79, 94-99.	1-methyl-3-propylimidazolium bromide	1-methyl-3-propylimidazolium	Imidazolium	Bromide	127.9	101.325	122.8	Crystal 2
75	Paulechka, Y. U.; Blokhin, A. V. (2014) J. Chem. Thermodyn. 79, 94-99.	1-methyl-3-propylimidazolium bromide	1-methyl-3-propylimidazolium	Imidazolium	Bromide	128.72	101.325	123.2	Crystal 2
76	Paulechka, Y. U.; Blokhin, A. V. (2014) J. Chem. Thermodyn. 79, 94-99.	1-methyl-3-propylimidazolium bromide	1-methyl-3-propylimidazolium	Imidazolium	Bromide	129.88	101.325	123.8	Crystal 2
77	Paulechka, Y. U.; Blokhin, A. V. (2014) J. Chem. Thermodyn. 79, 94-99.	1-methyl-3-propylimidazolium bromide	1-methyl-3-propylimidazolium	Imidazolium	Bromide	130.8	101.325	124.4	Crystal 2
78	Paulechka, Y. U.; Blokhin, A. V. (2014) J. Chem. Thermodyn. 79, 94-99.	1-methyl-3-propylimidazolium bromide	1-methyl-3-propylimidazolium	Imidazolium	Bromide	131.86	101.325	124.9	Crystal 2
79	Paulechka, Y. U.; Blokhin, A. V. (2014) J. Chem. Thermodyn. 79, 94-99.	1-methyl-3-propylimidazolium bromide	1-methyl-3-propylimidazolium	Imidazolium	Bromide	132.89	101.325	125.5	Crystal 2
80	Paulechka, Y. U.; Blokhin, A. V. (2014) J. Chem. Thermodyn. 79, 94-99.	1-methyl-3-propylimidazolium bromide	1-methyl-3-propylimidazolium	Imidazolium	Bromide	133.84	101.325	126	Crystal 2
81	Paulechka, Y. U.; Blokhin, A. V. (2014) J. Chem. Thermodyn. 79, 94-99.	1-methyl-3-propylimidazolium bromide	1-methyl-3-propylimidazolium	Imidazolium	Bromide	134.99	101.325	126.6	Crystal 2
82	Paulechka, Y. U.; Blokhin, A. V. (2014) J. Chem. Thermodyn. 79, 94-99.	1-methyl-3-propylimidazolium bromide	1-methyl-3-propylimidazolium	Imidazolium	Bromide	135.84	101.325	127	Crystal 2
83	Paulechka, Y. U.; Blokhin, A. V. (2014) J. Chem. Thermodyn. 79, 94-99.	1-methyl-3-propylimidazolium bromide	1-methyl-3-propylimidazolium	Imidazolium	Bromide	137.08	101.325	127.7	Crystal 2
84	Paulechka, Y. U.; Blokhin, A. V. (2014) J. Chem. Thermodyn. 79, 94-99.	1-methyl-3-propylimidazolium bromide	1-methyl-3-propylimidazolium	Imidazolium	Bromide	137.83	101.325	128	Crystal 2
85	Paulechka, Y. U.; Blokhin, A. V. (2014) J. Chem. Thermodyn. 79, 94-99.	1-methyl-3-propylimidazolium bromide	1-methyl-3-propylimidazolium	Imidazolium	Bromide	139.18	101.325	128.7	Crystal 2
86	Paulechka, Y. U.; Blokhin, A. V. (2014) J. Chem. Thermodyn. 79, 94-99.	1-methyl-3-propylimidazolium bromide	1-methyl-3-propylimidazolium	Imidazolium	Bromide	139.83	101.325	129.1	Crystal 2
87	Paulechka, Y. U.; Blokhin, A. V. (2014) J. Chem. Thermodyn. 79, 94-99.	1-methyl-3-propylimidazolium bromide	1-methyl-3-propylimidazolium	Imidazolium	Bromide	141.28	101.325	129.8	Crystal 2
88	Paulechka, Y. U.; Blokhin, A. V. (2014) J. Chem. Thermodyn. 79, 94-99.	1-methyl-3-propylimidazolium bromide	1-methyl-3-propylimidazolium	Imidazolium	Bromide	141.83	101.325	130.1	Crystal 2
89	Paulechka, Y. U.; Blokhin, A. V. (2014) J. Chem. Thermodyn. 79, 94-99.	1-methyl-3-propylimidazolium bromide	1-methyl-3-propylimidazolium	Imidazolium	Bromide	143.39	101.325	130.9	Crystal 2
90	Paulechka, Y. U.; Blokhin, A. V. (2014) J. Chem. Thermodyn. 79, 94-99.	1-methyl-3-propylimidazolium bromide	1-methyl-3-propylimidazolium	Imidazolium	Bromide	143.83	101.325	131.1	Crystal 2
91	Paulechka, Y. U.; Blokhin, A. V. (2014) J. Chem. Thermodyn. 79, 94-99.	1-methyl-3-propylimidazolium bromide	1-methyl-3-propylimidazolium	Imidazolium	Bromide	145.49	101.325	132	Crystal 2
92	Paulechka, Y. U.; Blokhin, A. V. (2014) J. Chem. Thermodyn. 79, 94-99.	1-methyl-3-propylimidazolium bromide	1-methyl-3-propylimidazolium	Imidazolium	Bromide	145.83	101.325	132.1	Crystal 2
93	Paulechka, Y. U.; Blokhin, A. V. (2014) J. Chem. Thermodyn. 79, 94-99.	1-methyl-3-propylimidazolium bromide	1-methyl-3-propylimidazolium	Imidazolium	Bromide	147.6	101.325	133	Crystal 2
94	Paulechka, Y. U.; Blokhin, A. V. (2014) J. Chem. Thermodyn. 79, 94-99.	1-methyl-3-propylimidazolium bromide	1-methyl-3-propylimidazolium	Imidazolium	Bromide	147.83	101.325	133.2	Crystal 2
95	Paulechka, Y. U.; Blokhin, A. V. (2014) J. Chem. Thermodyn. 79, 94-99.	1-methyl-3-propylimidazolium bromide	1-methyl-3-propylimidazolium	Imidazolium	Bromide	149.71	101.325	134.1	Crystal 2
96	Paulechka, Y. U.; Blokhin, A. V. (2014) J. Chem. Thermodyn. 79, 94-99.	1-methyl-3-propylimidazolium bromide	1-methyl-3-propylimidazolium	Imidazolium	Bromide	149.83	101.325	134.2	Crystal 2
97	Paulechka, Y. U.; Blokhin, A. V. (2014) J. Chem. Thermodyn. 79, 94-99.	1-methyl-3-propylimidazolium bromide	1-methyl-3-propylimidazolium	Imidazolium	Bromide	151.82	101.325	135.2	Crystal 2
98	Paulechka, Y. U.; Blokhin, A. V. (2014) J. Chem. Thermodyn. 79, 94-99.	1-methyl-3-propylimidazolium bromide	1-methyl-3-propylimidazolium	Imidazolium	Bromide	151.83	101.325	135.2	Crystal 2
99	Paulechka, Y. U.; Blokhin, A. V. (2014) J. Chem. Thermodyn. 79, 94-99.	1-methyl-3-propylimidazolium bromide	1-methyl-3-propylimidazolium	Imidazolium	Bromide	153.84	101.325	136.2	Crystal 2
100	Paulechka, Y. U.; Blokhin, A. V. (2014) J. Chem. Thermodyn. 79, 94-99.	1-methyl-3-propylimidazolium bromide	1-methyl-3-propylimidazolium	Imidazolium	Bromide	153.93	101.325	136.3	Crystal 2
101	Paulechka, Y. U.; Blokhin, A. V. (2014) J. Chem. Thermodyn. 79, 94-99.	1-methyl-3-propylimidazolium bromide	1-methyl-3-propylimidazolium	Imidazolium	Bromide	155.85	101.325	137.2	Crystal 2
102	Paulechka, Y. U.; Blokhin, A. V. (2014) J. Chem. Thermodyn. 79, 94-99.	1-methyl-3-propylimidazolium bromide	1-methyl-3-propylimidazolium	Imidazolium	Bromide	156.04	101.325	137.3	Crystal 2
103	Paulechka, Y. U.; Blokhin, A. V. (2014) J. Chem. Thermodyn. 79, 94-99.	1-methyl-3-propylimidazolium bromide	1-methyl-3-propylimidazolium	Imidazolium	Bromide	157.86	101.325	138.3	Crystal 2
104	Paulechka, Y. U.; Blokhin, A. V. (2014) J. Chem. Thermodyn. 79, 94-99.	1-methyl-3-propylimidazolium bromide	1-methyl-3-propylimidazolium	Imidazolium	Bromide	158.16	101.325	138.4	Crystal 2
105	Paulechka, Y. U.; Blokhin, A. V. (2014) J. Chem. Thermodyn. 79, 94-99.	1-methyl-3-propylimidazolium bromide	1-methyl-3-propylimidazolium	Imidazolium	Bromide	159.86	101.325	139.3	Crystal 2
106	Paulechka, Y. U.; Blokhin, A. V. (2014) J. Chem. Thermodyn. 79, 94-99.	1-methyl-3-propylimidazolium bromide	1-methyl-3-propylimidazolium	Imidazolium	Bromide	160.27	101.325	139.5	Crystal 2
107	Paulechka, Y. U.; Blokhin, A. V. (2014) J. Chem. Thermodyn. 79, 94-99.	1-methyl-3-propylimidazolium bromide	1-methyl-3-propylimidazolium	Imidazolium	Bromide	161.87	101.325	140.2	Crystal 2
108	Paulechka, Y. U.; Blokhin, A. V. (2014) J. Chem. Thermodyn. 79, 94-99.	1-methyl-3-propylimidazolium bromide	1-methyl-3-propylimidazolium	Imidazolium	Bromide	162.38	101.325	140.6	Crystal 2
109	Paulechka, Y. U.; Blokhin, A. V. (2014) J. Chem. Thermodyn. 79, 94-99.	1-methyl-3-propylimidazolium bromide	1-methyl-3-propylimidazolium	Imidazolium	Bromide	163.88	101.325	141.3	Crystal 2
110	Paulechka, Y. U.; Blokhin, A. V. (2014) J. Chem. Thermodyn. 79, 94-99.	1-methyl-3-propylimidazolium bromide	1-methyl-3-propylimidazolium	Imidazolium	Bromide	164.5	101.325	141.6	Crystal 2
111	Paulechka, Y. U.; Blokhin, A. V. (2014) J. Chem. Thermodyn. 79, 94-99.	1-methyl-3-propylimidazolium bromide	1-methyl-3-propylimidazolium	Imidazolium	Bromide	165.89	101.325	142.3	Crystal 2
112	Paulechka, Y. U.; Blokhin, A. V. (2014) J. Chem. Thermodyn. 79, 94-99.	1-methyl-3-propylimidazolium bromide	1-methyl-3-propylimidazolium	Imidazolium	Bromide	166.61	101.325	142.6	Crystal 2
113	Paulechka, Y. U.; Blokhin, A. V. (2014) J. Chem. Thermodyn. 79, 94-99.	1-methyl-3-propylimidazolium bromide	1-methyl-3-propylimidazolium	Imidazolium	Bromide	167.9	101.325	143.3	Crystal 2
114	Paulechka, Y. U.; Blokhin, A. V. (2014) J. Chem. Thermodyn. 79, 94-99.	1-methyl-3-propylimidazolium bromide	1-methyl-3-propylimidazolium	Imidazolium	Bromide	168.73	101.325	143.7	Crystal 2
115	Paulechka, Y. U.; Blokhin, A. V. (2014) J. Chem. Thermodyn. 79, 94-99.	1-methyl-3-propylimidazolium bromide	1-methyl-3-propylimidazolium	Imidazolium	Bromide	169.91	101.325	144.4	Crystal 2
116	Paulechka, Y. U.; Blokhin, A. V. (2014) J. Chem. Thermodyn. 79, 94-99.	1-methyl-3-propylimidazolium bromide	1-methyl-3-propylimidazolium	Imidazolium	Bromide	170.84	101.325	144.8	Crystal 2
117	Paulechka, Y. U.; Blokhin, A. V. (2014) J. Chem. Thermodyn. 79, 94-99.	1-methyl-3-propylimidazolium bromide	1-methyl-3-propylimidazolium	Imidazolium	Bromide	171.92	101.325	145.4	Crystal 2
118	Paulechka, Y. U.; Blokhin, A. V. (2014) J. Chem. Thermodyn. 79, 94-99.	1-methyl-3-propylimidazolium bromide	1-methyl-3-propylimidazolium	Imidazolium	Bromide	172.95	101.325	146.1	Crystal 2
119	Paulechka, Y. U.; Blokhin, A. V. (2014) J. Chem. Thermodyn. 79, 94-99.	1-methyl-3-propylimidazolium bromide	1-methyl-3-propylimidazolium	Imidazolium	Bromide	173.94	101.325	146.6	Crystal 2
120	Paulechka, Y. U.; Blokhin, A. V. (2014) J. Chem. Thermodyn. 79, 94-99.	1-methyl-3-propylimidazolium bromide	1-methyl-3-propylimidazolium	Imidazolium	Bromide	175.06	101.325	147.4	Crystal 2
121	Paulechka, Y. U.; Blokhin, A. V. (2014) J. Chem. Thermodyn. 79, 94-99.	1-methyl-3-propylimidazolium bromide	1-methyl-3-propylimidazolium	Imidazolium	Bromide	175.95	101.325	147.9	Crystal 2
122	Paulechka, Y. U.; Blokhin, A. V. (2014) J. Chem. Thermodyn. 79, 94-99.	1-methyl-3-propylimidazolium bromide	1-methyl-3-propylimidazolium	Imidazolium	Bromide	177.17	101.325	148.7	Crystal 2
123	Paulechka, Y. U.; Blokhin, A. V. (2014) J. Chem. Thermodyn. 79, 94-99.	1-methyl-3-propylimidazolium bromide	1-methyl-3-propylimidazolium	Imidazolium	Bromide	177.96	101.325	149.1	Crystal 2
124	Paulechka, Y. U.; Blokhin, A. V. (2014) J. Chem. Thermodyn. 79, 94-99.	1-methyl-3-propylimidazolium bromide	1-methyl-3-propylimidazolium	Imidazolium	Bromide	179.28	101.325	149.8	Crystal 2
125	Paulechka, Y. U.; Blokhin, A. V. (2014) J. Chem. Thermodyn. 79, 94-99.	1-methyl-3-propylimidazolium bromide	1-methyl-3-propylimidazolium	Imidazolium	Bromide	179.98	101.325	150.2	Crystal 2
126	Paulechka, Y. U.; Blokhin, A. V. (2014) J. Chem. Thermodyn. 79, 94-99.	1-methyl-3-propylimidazolium bromide	1-methyl-3-propylimidazolium	Imidazolium	Bromide	181.39	101.325	150.9	Crystal 2
127	Paulechka, Y. U.; Blokhin, A. V. (2014) J. Chem. Thermodyn. 79, 94-99.	1-methyl-3-propylimidazolium bromide	1-methyl-3-propylimidazolium	Imidazolium	Bromide	182	101.325	151.2	Crystal 2
128	Paulechka, Y. U.; Blokhin, A. V. (2014) J. Chem. Thermodyn. 79, 94-99.	1-methyl-3-propylimidazolium bromide	1-methyl-3-propylimidazolium	Imidazolium	Bromide	183.49	101.325	152	Crystal 2
129	Paulechka, Y. U.; Blokhin, A. V. (2014) J. Chem. Thermodyn. 79, 94-99.	1-methyl-3-propylimidazolium bromide	1-methyl-3-propylimidazolium	Imidazolium	Bromide	184.02	101.325	152.2	Crystal 2
130	Paulechka, Y. U.; Blokhin, A. V. (2014) J. Chem. Thermodyn. 79, 94-99.	1-methyl-3-propylimidazolium bromide	1-methyl-3-propylimidazolium	Imidazolium	Bromide	185.6	101.325	153	Crystal 2
131	Paulechka, Y. U.; Blokhin, A. V. (2014) J. Chem. Thermodyn. 79, 94-99.	1-methyl-3-propylimidazolium bromide	1-methyl-3-propylimidazolium	Imidazolium	Bromide	186.04	101.325	153.2	Crystal 2
132	Paulechka, Y. U.; Blokhin, A. V. (2014) J. Chem. Thermodyn. 79, 94-99.	1-methyl-3-propylimidazolium bromide	1-methyl-3-propylimidazolium	Imidazolium	Bromide	187.7	101.325	154.1	Crystal 2
133	Paulechka, Y. U.; Blokhin, A. V. (2014) J. Chem. Thermodyn. 79, 94-99.	1-methyl-3-propylimidazolium bromide	1-methyl-3-propylimidazolium	Imidazolium	Bromide	188.06	101.325	154.3	Crystal 2
134	Paulechka, Y. U.; Blokhin, A. V. (2014) J. Chem. Thermodyn. 79, 94-99.	1-methyl-3-propylimidazolium bromide	1-methyl-3-propylimidazolium	Imidazolium	Bromide	189.8	101.325	155.2	Crystal 2
135	Paulechka, Y. U.; Blokhin, A. V. (2014) J. Chem. Thermodyn. 79, 94-99.	1-methyl-3-propylimidazolium bromide	1-methyl-3-propylimidazolium	Imidazolium	Bromide	190.08	101.325	155.3	Crystal 2
136	Paulechka, Y. U.; Blokhin, A. V. (2014) J. Chem. Thermodyn. 79, 94-99.	1-methyl-3-propylimidazolium bromide	1-methyl-3-propylimidazolium	Imidazolium	Bromide	191.9	101.325	156.2	Crystal 2
137	Paulechka, Y. U.; Blokhin, A. V. (2014) J. Chem. Thermodyn. 79, 94-99.	1-methyl-3-propylimidazolium bromide	1-methyl-3-propylimidazolium	Imidazolium	Bromide	192.1	101.325	156.3	Crystal 2
138	Paulechka, Y. U.; Blokhin, A. V. (2014) J. Chem. Thermodyn. 79, 94-99.	1-methyl-3-propylimidazolium bromide	1-methyl-3-propylimidazolium	Imidazolium	Bromide	194	101.325	157.3	Crystal 2
139	Paulechka, Y. U.; Blokhin, A. V. (2014) J. Chem. Thermodyn. 79, 94-99.	1-methyl-3-propylimidazolium bromide	1-methyl-3-propylimidazolium	Imidazolium	Bromide	194.12	101.325	157.4	Crystal 2
140	Paulechka, Y. U.; Blokhin, A. V. (2014) J. Chem. Thermodyn. 79, 94-99.	1-methyl-3-propylimidazolium bromide	1-methyl-3-propylimidazolium	Imidazolium	Bromide	196.1	101.325	158.4	Crystal 2
141	Paulechka, Y. U.; Blokhin, A. V. (2014) J. Chem. Thermodyn. 79, 94-99.	1-methyl-3-propylimidazolium bromide	1-methyl-3-propylimidazolium	Imidazolium	Bromide	196.15	101.325	158.4	Crystal 2
142	Paulechka, Y. U.; Blokhin, A. V. (2014) J. Chem. Thermodyn. 79, 94-99.	1-methyl-3-propylimidazolium bromide	1-methyl-3-propylimidazolium	Imidazolium	Bromide	198.17	101.325	159.4	Crystal 2
143	Paulechka, Y. U.; Blokhin, A. V. (2014) J. Chem. Thermodyn. 79, 94-99.	1-methyl-3-propylimidazolium bromide	1-methyl-3-propylimidazolium	Imidazolium	Bromide	198.2	101.325	159.4	Crystal 2
144	Paulechka, Y. U.; Blokhin, A. V. (2014) J. Chem. Thermodyn. 79, 94-99.	1-methyl-3-propylimidazolium bromide	1-methyl-3-propylimidazolium	Imidazolium	Bromide	200.2	101.325	160.5	Crystal 2
145	Paulechka, Y. U.; Blokhin, A. V. (2014) J. Chem. Thermodyn. 79, 94-99.	1-methyl-3-propylimidazolium bromide	1-methyl-3-propylimidazolium	Imidazolium	Bromide	200.29	101.325	160.5	Crystal 2
146	Paulechka, Y. U.; Blokhin, A. V. (2014) J. Chem. Thermodyn. 79, 94-99.	1-methyl-3-propylimidazolium bromide	1-methyl-3-propylimidazolium	Imidazolium	Bromide	202.22	101.325	161.6	Crystal 2
147	Paulechka, Y. U.; Blokhin, A. V. (2014) J. Chem. Thermodyn. 79, 94-99.	1-methyl-3-propylimidazolium bromide	1-methyl-3-propylimidazolium	Imidazolium	Bromide	202.39	101.325	161.7	Crystal 2
148	Paulechka, Y. U.; Blokhin, A. V. (2014) J. Chem. Thermodyn. 79, 94-99.	1-methyl-3-propylimidazolium bromide	1-methyl-3-propylimidazolium	Imidazolium	Bromide	204.25	101.325	162.6	Crystal 2
149	Paulechka, Y. U.; Blokhin, A. V. (2014) J. Chem. Thermodyn. 79, 94-99.	1-methyl-3-propylimidazolium bromide	1-methyl-3-propylimidazolium	Imidazolium	Bromide	204.48	101.325	162.8	Crystal 2
150	Paulechka, Y. U.; Blokhin, A. V. (2014) J. Chem. Thermodyn. 79, 94-99.	1-methyl-3-propylimidazolium bromide	1-methyl-3-propylimidazolium	Imidazolium	Bromide	206.28	101.325	163.8	Crystal 2
151	Paulechka, Y. U.; Blokhin, A. V. (2014) J. Chem. Thermodyn. 79, 94-99.	1-methyl-3-propylimidazolium bromide	1-methyl-3-propylimidazolium	Imidazolium	Bromide	206.57	101.325	163.9	Crystal 2
152	Paulechka, Y. U.; Blokhin, A. V. (2014) J. Chem. Thermodyn. 79, 94-99.	1-methyl-3-propylimidazolium bromide	1-methyl-3-propylimidazolium	Imidazolium	Bromide	208.31	101.325	164.9	Crystal 2
153	Paulechka, Y. U.; Blokhin, A. V. (2014) J. Chem. Thermodyn. 79, 94-99.	1-methyl-3-propylimidazolium bromide	1-methyl-3-propylimidazolium	Imidazolium	Bromide	208.66	101.325	165.1	Crystal 2
154	Paulechka, Y. U.; Blokhin, A. V. (2014) J. Chem. Thermodyn. 79, 94-99.	1-methyl-3-propylimidazolium bromide	1-methyl-3-propylimidazolium	Imidazolium	Bromide	210.35	101.325	166	Crystal 2
155	Paulechka, Y. U.; Blokhin, A. V. (2014) J. Chem. Thermodyn. 79, 94-99.	1-methyl-3-propylimidazolium bromide	1-methyl-3-propylimidazolium	Imidazolium	Bromide	210.75	101.325	166.3	Crystal 2
156	Paulechka, Y. U.; Blokhin, A. V. (2014) J. Chem. Thermodyn. 79, 94-99.	1-methyl-3-propylimidazolium bromide	1-methyl-3-propylimidazolium	Imidazolium	Bromide	212.38	101.325	167.3	Crystal 2
157	Paulechka, Y. U.; Blokhin, A. V. (2014) J. Chem. Thermodyn. 79, 94-99.	1-methyl-3-propylimidazolium bromide	1-methyl-3-propylimidazolium	Imidazolium	Bromide	212.84	101.325	167.5	Crystal 2
158	Paulechka, Y. U.; Blokhin, A. V. (2014) J. Chem. Thermodyn. 79, 94-99.	1-methyl-3-propylimidazolium bromide	1-methyl-3-propylimidazolium	Imidazolium	Bromide	214.41	101.325	168.5	Crystal 2
159	Paulechka, Y. U.; Blokhin, A. V. (2014) J. Chem. Thermodyn. 79, 94-99.	1-methyl-3-propylimidazolium bromide	1-methyl-3-propylimidazolium	Imidazolium	Bromide	214.92	101.325	168.8	Crystal 2
160	Paulechka, Y. U.; Blokhin, A. V. (2014) J. Chem. Thermodyn. 79, 94-99.	1-methyl-3-propylimidazolium bromide	1-methyl-3-propylimidazolium	Imidazolium	Bromide	216.44	101.325	169.7	Crystal 2
161	Paulechka, Y. U.; Blokhin, A. V. (2014) J. Chem. Thermodyn. 79, 94-99.	1-methyl-3-propylimidazolium bromide	1-methyl-3-propylimidazolium	Imidazolium	Bromide	217	101.325	170.1	Crystal 2
162	Paulechka, Y. U.; Blokhin, A. V. (2014) J. Chem. Thermodyn. 79, 94-99.	1-methyl-3-propylimidazolium bromide	1-methyl-3-propylimidazolium	Imidazolium	Bromide	218.48	101.325	170.9	Crystal 2
163	Paulechka, Y. U.; Blokhin, A. V. (2014) J. Chem. Thermodyn. 79, 94-99.	1-methyl-3-propylimidazolium bromide	1-methyl-3-propylimidazolium	Imidazolium	Bromide	219.08	101.325	171.3	Crystal 2
164	Paulechka, Y. U.; Blokhin, A. V. (2014) J. Chem. Thermodyn. 79, 94-99.	1-methyl-3-propylimidazolium bromide	1-methyl-3-propylimidazolium	Imidazolium	Bromide	220.51	101.325	172.1	Crystal 2
165	Paulechka, Y. U.; Blokhin, A. V. (2014) J. Chem. Thermodyn. 79, 94-99.	1-methyl-3-propylimidazolium bromide	1-methyl-3-propylimidazolium	Imidazolium	Bromide	221.15	101.325	172.5	Crystal 2
166	Paulechka, Y. U.; Blokhin, A. V. (2014) J. Chem. Thermodyn. 79, 94-99.	1-methyl-3-propylimidazolium bromide	1-methyl-3-propylimidazolium	Imidazolium	Bromide	222.55	101.325	173.3	Crystal 2
167	Paulechka, Y. U.; Blokhin, A. V. (2014) J. Chem. Thermodyn. 79, 94-99.	1-methyl-3-propylimidazolium bromide	1-methyl-3-propylimidazolium	Imidazolium	Bromide	223.22	101.325	173.7	Crystal 2
168	Paulechka, Y. U.; Blokhin, A. V. (2014) J. Chem. Thermodyn. 79, 94-99.	1-methyl-3-propylimidazolium bromide	1-methyl-3-propylimidazolium	Imidazolium	Bromide	224.59	101.325	174.5	Crystal 2
169	Paulechka, Y. U.; Blokhin, A. V. (2014) J. Chem. Thermodyn. 79, 94-99.	1-methyl-3-propylimidazolium bromide	1-methyl-3-propylimidazolium	Imidazolium	Bromide	225.29	101.325	175	Crystal 2
170	Paulechka, Y. U.; Blokhin, A. V. (2014) J. Chem. Thermodyn. 79, 94-99.	1-methyl-3-propylimidazolium bromide	1-methyl-3-propylimidazolium	Imidazolium	Bromide	226.63	101.325	175.8	Crystal 2
171	Paulechka, Y. U.; Blokhin, A. V. (2014) J. Chem. Thermodyn. 79, 94-99.	1-methyl-3-propylimidazolium bromide	1-methyl-3-propylimidazolium	Imidazolium	Bromide	227.36	101.325	176.2	Crystal 2
172	Paulechka, Y. U.; Blokhin, A. V. (2014) J. Chem. Thermodyn. 79, 94-99.	1-methyl-3-propylimidazolium bromide	1-methyl-3-propylimidazolium	Imidazolium	Bromide	228.67	101.325	177	Crystal 2
173	Paulechka, Y. U.; Blokhin, A. V. (2014) J. Chem. Thermodyn. 79, 94-99.	1-methyl-3-propylimidazolium bromide	1-methyl-3-propylimidazolium	Imidazolium	Bromide	229.42	101.325	177.5	Crystal 2
174	Paulechka, Y. U.; Blokhin, A. V. (2014) J. Chem. Thermodyn. 79, 94-99.	1-methyl-3-propylimidazolium bromide	1-methyl-3-propylimidazolium	Imidazolium	Bromide	230.71	101.325	178.2	Crystal 2
175	Paulechka, Y. U.; Blokhin, A. V. (2014) J. Chem. Thermodyn. 79, 94-99.	1-methyl-3-propylimidazolium bromide	1-methyl-3-propylimidazolium	Imidazolium	Bromide	231.48	101.325	178.7	Crystal 2
176	Paulechka, Y. U.; Blokhin, A. V. (2014) J. Chem. Thermodyn. 79, 94-99.	1-methyl-3-propylimidazolium bromide	1-methyl-3-propylimidazolium	Imidazolium	Bromide	233.47	101.325	180	Crystal 2
177	Paulechka, Y. U.; Blokhin, A. V. (2014) J. Chem. Thermodyn. 79, 94-99.	1-methyl-3-propylimidazolium bromide	1-methyl-3-propylimidazolium	Imidazolium	Bromide	233.54	101.325	180	Crystal 2
178	Paulechka, Y. U.; Blokhin, A. V. (2014) J. Chem. Thermodyn. 79, 94-99.	1-methyl-3-propylimidazolium bromide	1-methyl-3-propylimidazolium	Imidazolium	Bromide	235.59	101.325	181.3	Crystal 2
179	Paulechka, Y. U.; Blokhin, A. V. (2014) J. Chem. Thermodyn. 79, 94-99.	1-methyl-3-propylimidazolium bromide	1-methyl-3-propylimidazolium	Imidazolium	Bromide	235.81	101.325	181.5	Crystal 2
180	Paulechka, Y. U.; Blokhin, A. V. (2014) J. Chem. Thermodyn. 79, 94-99.	1-methyl-3-propylimidazolium bromide	1-methyl-3-propylimidazolium	Imidazolium	Bromide	237.64	101.325	182.5	Crystal 2
181	Paulechka, Y. U.; Blokhin, A. V. (2014) J. Chem. Thermodyn. 79, 94-99.	1-methyl-3-propylimidazolium bromide	1-methyl-3-propylimidazolium	Imidazolium	Bromide	237.86	101.325	182.7	Crystal 2
182	Paulechka, Y. U.; Blokhin, A. V. (2014) J. Chem. Thermodyn. 79, 94-99.	1-methyl-3-propylimidazolium bromide	1-methyl-3-propylimidazolium	Imidazolium	Bromide	239.69	101.325	183.9	Crystal 2
183	Paulechka, Y. U.; Blokhin, A. V. (2014) J. Chem. Thermodyn. 79, 94-99.	1-methyl-3-propylimidazolium bromide	1-methyl-3-propylimidazolium	Imidazolium	Bromide	239.9	101.325	184.1	Crystal 2
184	Paulechka, Y. U.; Blokhin, A. V. (2014) J. Chem. Thermodyn. 79, 94-99.	1-methyl-3-propylimidazolium bromide	1-methyl-3-propylimidazolium	Imidazolium	Bromide	241.74	101.325	185.1	Crystal 2
185	Paulechka, Y. U.; Blokhin, A. V. (2014) J. Chem. Thermodyn. 79, 94-99.	1-methyl-3-propylimidazolium bromide	1-methyl-3-propylimidazolium	Imidazolium	Bromide	241.94	101.325	185.3	Crystal 2
186	Paulechka, Y. U.; Blokhin, A. V. (2014) J. Chem. Thermodyn. 79, 94-99.	1-methyl-3-propylimidazolium bromide	1-methyl-3-propylimidazolium	Imidazolium	Bromide	243.78	101.325	186.4	Crystal 2
187	Paulechka, Y. U.; Blokhin, A. V. (2014) J. Chem. Thermodyn. 79, 94-99.	1-methyl-3-propylimidazolium bromide	1-methyl-3-propylimidazolium	Imidazolium	Bromide	243.99	101.325	186.6	Crystal 2
188	Paulechka, Y. U.; Blokhin, A. V. (2014) J. Chem. Thermodyn. 79, 94-99.	1-methyl-3-propylimidazolium bromide	1-methyl-3-propylimidazolium	Imidazolium	Bromide	245.82	101.325	187.8	Crystal 2
189	Paulechka, Y. U.; Blokhin, A. V. (2014) J. Chem. Thermodyn. 79, 94-99.	1-methyl-3-propylimidazolium bromide	1-methyl-3-propylimidazolium	Imidazolium	Bromide	246.03	101.325	187.9	Crystal 2
190	Paulechka, Y. U.; Blokhin, A. V. (2014) J. Chem. Thermodyn. 79, 94-99.	1-methyl-3-propylimidazolium bromide	1-methyl-3-propylimidazolium	Imidazolium	Bromide	247.86	101.325	189.1	Crystal 2
191	Paulechka, Y. U.; Blokhin, A. V. (2014) J. Chem. Thermodyn. 79, 94-99.	1-methyl-3-propylimidazolium bromide	1-methyl-3-propylimidazolium	Imidazolium	Bromide	248.07	101.325	189.3	Crystal 2
192	Paulechka, Y. U.; Blokhin, A. V. (2014) J. Chem. Thermodyn. 79, 94-99.	1-methyl-3-propylimidazolium bromide	1-methyl-3-propylimidazolium	Imidazolium	Bromide	249.89	101.325	190.6	Crystal 2
193	Paulechka, Y. U.; Blokhin, A. V. (2014) J. Chem. Thermodyn. 79, 94-99.	1-methyl-3-propylimidazolium bromide	1-methyl-3-propylimidazolium	Imidazolium	Bromide	250.11	101.325	190.7	Crystal 2
194	Paulechka, Y. U.; Blokhin, A. V. (2014) J. Chem. Thermodyn. 79, 94-99.	1-methyl-3-propylimidazolium bromide	1-methyl-3-propylimidazolium	Imidazolium	Bromide	251.92	101.325	192	Crystal 2
195	Paulechka, Y. U.; Blokhin, A. V. (2014) J. Chem. Thermodyn. 79, 94-99.	1-methyl-3-propylimidazolium bromide	1-methyl-3-propylimidazolium	Imidazolium	Bromide	252.16	101.325	192.2	Crystal 2
196	Paulechka, Y. U.; Blokhin, A. V. (2014) J. Chem. Thermodyn. 79, 94-99.	1-methyl-3-propylimidazolium bromide	1-methyl-3-propylimidazolium	Imidazolium	Bromide	253.95	101.325	193.4	Crystal 2
197	Paulechka, Y. U.; Blokhin, A. V. (2014) J. Chem. Thermodyn. 79, 94-99.	1-methyl-3-propylimidazolium bromide	1-methyl-3-propylimidazolium	Imidazolium	Bromide	254.2	101.325	193.6	Crystal 2
198	Paulechka, Y. U.; Blokhin, A. V. (2014) J. Chem. Thermodyn. 79, 94-99.	1-methyl-3-propylimidazolium bromide	1-methyl-3-propylimidazolium	Imidazolium	Bromide	255.97	101.325	194.9	Crystal 2
199	Paulechka, Y. U.; Blokhin, A. V. (2014) J. Chem. Thermodyn. 79, 94-99.	1-methyl-3-propylimidazolium bromide	1-methyl-3-propylimidazolium	Imidazolium	Bromide	256.25	101.325	195.1	Crystal 2
200	Paulechka, Y. U.; Blokhin, A. V. (2014) J. Chem. Thermodyn. 79, 94-99.	1-methyl-3-propylimidazolium bromide	1-methyl-3-propylimidazolium	Imidazolium	Bromide	257.98	101.325	196.4	Crystal 2
201	Paulechka, Y. U.; Blokhin, A. V. (2014) J. Chem. Thermodyn. 79, 94-99.	1-methyl-3-propylimidazolium bromide	1-methyl-3-propylimidazolium	Imidazolium	Bromide	258.29	101.325	196.7	Crystal 2
202	Paulechka, Y. U.; Blokhin, A. V. (2014) J. Chem. Thermodyn. 79, 94-99.	1-methyl-3-propylimidazolium bromide	1-methyl-3-propylimidazolium	Imidazolium	Bromide	260	101.325	198	Crystal 2
203	Paulechka, Y. U.; Blokhin, A. V. (2014) J. Chem. Thermodyn. 79, 94-99.	1-methyl-3-propylimidazolium bromide	1-methyl-3-propylimidazolium	Imidazolium	Bromide	260.33	101.325	198.3	Crystal 2
204	Paulechka, Y. U.; Blokhin, A. V. (2014) J. Chem. Thermodyn. 79, 94-99.	1-methyl-3-propylimidazolium bromide	1-methyl-3-propylimidazolium	Imidazolium	Bromide	262	101.325	199.6	Crystal 2
205	Paulechka, Y. U.; Blokhin, A. V. (2014) J. Chem. Thermodyn. 79, 94-99.	1-methyl-3-propylimidazolium bromide	1-methyl-3-propylimidazolium	Imidazolium	Bromide	262.37	101.325	199.9	Crystal 2
206	Paulechka, Y. U.; Blokhin, A. V. (2014) J. Chem. Thermodyn. 79, 94-99.	1-methyl-3-propylimidazolium bromide	1-methyl-3-propylimidazolium	Imidazolium	Bromide	264.01	101.325	201.2	Crystal 2
207	Paulechka, Y. U.; Blokhin, A. V. (2014) J. Chem. Thermodyn. 79, 94-99.	1-methyl-3-propylimidazolium bromide	1-methyl-3-propylimidazolium	Imidazolium	Bromide	264.42	101.325	201.7	Crystal 2
208	Paulechka, Y. U.; Blokhin, A. V. (2014) J. Chem. Thermodyn. 79, 94-99.	1-methyl-3-propylimidazolium bromide	1-methyl-3-propylimidazolium	Imidazolium	Bromide	266.06	101.325	203.2	Crystal 2
209	Paulechka, Y. U.; Blokhin, A. V. (2014) J. Chem. Thermodyn. 79, 94-99.	1-methyl-3-propylimidazolium bromide	1-methyl-3-propylimidazolium	Imidazolium	Bromide	266.47	101.325	203.4	Crystal 2
210	Paulechka, Y. U.; Blokhin, A. V. (2014) J. Chem. Thermodyn. 79, 94-99.	1-methyl-3-propylimidazolium bromide	1-methyl-3-propylimidazolium	Imidazolium	Bromide	268.16	101.325	205.1	Crystal 2
211	Paulechka, Y. U.; Blokhin, A. V. (2014) J. Chem. Thermodyn. 79, 94-99.	1-methyl-3-propylimidazolium bromide	1-methyl-3-propylimidazolium	Imidazolium	Bromide	268.52	101.325	205.3	Crystal 2
212	Paulechka, Y. U.; Blokhin, A. V. (2014) J. Chem. Thermodyn. 79, 94-99.	1-methyl-3-propylimidazolium bromide	1-methyl-3-propylimidazolium	Imidazolium	Bromide	270.26	101.325	207.1	Crystal 2
213	Paulechka, Y. U.; Blokhin, A. V. (2014) J. Chem. Thermodyn. 79, 94-99.	1-methyl-3-propylimidazolium bromide	1-methyl-3-propylimidazolium	Imidazolium	Bromide	270.57	101.325	207.1	Crystal 2
214	Paulechka, Y. U.; Blokhin, A. V. (2014) J. Chem. Thermodyn. 79, 94-99.	1-methyl-3-propylimidazolium bromide	1-methyl-3-propylimidazolium	Imidazolium	Bromide	272.36	101.325	209.2	Crystal 2
215	Paulechka, Y. U.; Blokhin, A. V. (2014) J. Chem. Thermodyn. 79, 94-99.	1-methyl-3-propylimidazolium bromide	1-methyl-3-propylimidazolium	Imidazolium	Bromide	272.62	101.325	209.4	Crystal 2
216	Paulechka, Y. U.; Blokhin, A. V. (2014) J. Chem. Thermodyn. 79, 94-99.	1-methyl-3-propylimidazolium bromide	1-methyl-3-propylimidazolium	Imidazolium	Bromide	274.45	101.325	211.5	Crystal 2
217	Paulechka, Y. U.; Blokhin, A. V. (2014) J. Chem. Thermodyn. 79, 94-99.	1-methyl-3-propylimidazolium bromide	1-methyl-3-propylimidazolium	Imidazolium	Bromide	274.67	101.325	211.5	Crystal 2
218	Paulechka, Y. U.; Blokhin, A. V. (2014) J. Chem. Thermodyn. 79, 94-99.	1-methyl-3-propylimidazolium bromide	1-methyl-3-propylimidazolium	Imidazolium	Bromide	276.54	101.325	213.9	Crystal 2
219	Paulechka, Y. U.; Blokhin, A. V. (2014) J. Chem. Thermodyn. 79, 94-99.	1-methyl-3-propylimidazolium bromide	1-methyl-3-propylimidazolium	Imidazolium	Bromide	276.71	101.325	213.9	Crystal 2
220	Paulechka, Y. U.; Blokhin, A. V. (2014) J. Chem. Thermodyn. 79, 94-99.	1-methyl-3-propylimidazolium bromide	1-methyl-3-propylimidazolium	Imidazolium	Bromide	278.62	101.325	216.6	Crystal 2
221	Paulechka, Y. U.; Blokhin, A. V. (2014) J. Chem. Thermodyn. 79, 94-99.	1-methyl-3-propylimidazolium bromide	1-methyl-3-propylimidazolium	Imidazolium	Bromide	278.75	101.325	216.6	Crystal 2
222	Paulechka, Y. U.; Blokhin, A. V. (2014) J. Chem. Thermodyn. 79, 94-99.	1-methyl-3-propylimidazolium bromide	1-methyl-3-propylimidazolium	Imidazolium	Bromide	280.68	101.325	219.5	Crystal 2
223	Paulechka, Y. U.; Blokhin, A. V. (2014) J. Chem. Thermodyn. 79, 94-99.	1-methyl-3-propylimidazolium bromide	1-methyl-3-propylimidazolium	Imidazolium	Bromide	280.79	101.325	219.5	Crystal 2
224	Paulechka, Y. U.; Blokhin, A. V. (2014) J. Chem. Thermodyn. 79, 94-99.	1-methyl-3-propylimidazolium bromide	1-methyl-3-propylimidazolium	Imidazolium	Bromide	282.74	101.325	222.7	Crystal 2
225	Paulechka, Y. U.; Blokhin, A. V. (2014) J. Chem. Thermodyn. 79, 94-99.	1-methyl-3-propylimidazolium bromide	1-methyl-3-propylimidazolium	Imidazolium	Bromide	282.84	101.325	222.7	Crystal 2
226	Paulechka, Y. U.; Blokhin, A. V. (2014) J. Chem. Thermodyn. 79, 94-99.	1-methyl-3-propylimidazolium bromide	1-methyl-3-propylimidazolium	Imidazolium	Bromide	284.78	101.325	226.4	Crystal 2
227	Paulechka, Y. U.; Blokhin, A. V. (2014) J. Chem. Thermodyn. 79, 94-99.	1-methyl-3-propylimidazolium bromide	1-methyl-3-propylimidazolium	Imidazolium	Bromide	284.88	101.325	226.6	Crystal 2
228	Paulechka, Y. U.; Blokhin, A. V. (2014) J. Chem. Thermodyn. 79, 94-99.	1-methyl-3-propylimidazolium bromide	1-methyl-3-propylimidazolium	Imidazolium	Bromide	286.82	101.325	230.9	Crystal 2
229	Paulechka, Y. U.; Blokhin, A. V. (2014) J. Chem. Thermodyn. 79, 94-99.	1-methyl-3-propylimidazolium bromide	1-methyl-3-propylimidazolium	Imidazolium	Bromide	288.82	101.325	236.3	Crystal 2
230	Paulechka, Y. U.; Blokhin, A. V. (2014) J. Chem. Thermodyn. 79, 94-99.	1-methyl-3-propylimidazolium bromide	1-methyl-3-propylimidazolium	Imidazolium	Bromide	290.81	101.325	242.8	Crystal 2
231	Paulechka, Y. U.; Blokhin, A. V. (2014) J. Chem. Thermodyn. 79, 94-99.	1-methyl-3-propylimidazolium bromide	1-methyl-3-propylimidazolium	Imidazolium	Bromide	292.77	101.325	251.5	Crystal 2
232	Paulechka, Y. U.; Blokhin, A. V. (2014) J. Chem. Thermodyn. 79, 94-99.	1-methyl-3-propylimidazolium bromide	1-methyl-3-propylimidazolium	Imidazolium	Bromide	294.69	101.325	262.7	Crystal 2
233	Paulechka, Y. U.; Blokhin, A. V. (2014) J. Chem. Thermodyn. 79, 94-99.	1-methyl-3-propylimidazolium bromide	1-methyl-3-propylimidazolium	Imidazolium	Bromide	296.57	101.325	278.5	Crystal 2
234	Paulechka, Y. U.; Blokhin, A. V. (2014) J. Chem. Thermodyn. 79, 94-99.	1-methyl-3-propylimidazolium bromide	1-methyl-3-propylimidazolium	Imidazolium	Bromide	298.39	101.325	300.9	Crystal 2
235	Paulechka, Y. U.; Blokhin, A. V. (2014) J. Chem. Thermodyn. 79, 94-99.	1-methyl-3-propylimidazolium bromide	1-methyl-3-propylimidazolium	Imidazolium	Bromide	300.12	101.325	334.9	Crystal 2
236	Paulechka, Y. U.; Blokhin, A. V. (2014) J. Chem. Thermodyn. 79, 94-99.	1-methyl-3-propylimidazolium bromide	1-methyl-3-propylimidazolium	Imidazolium	Bromide	301.74	101.325	387.4	Crystal 2
237	Paulechka, Y. U.; Blokhin, A. V. (2014) J. Chem. Thermodyn. 79, 94-99.	1-methyl-3-propylimidazolium bromide	1-methyl-3-propylimidazolium	Imidazolium	Bromide	303.2	101.325	470.7	Crystal 2
238	Paulechka, Y. U.; Blokhin, A. V. (2014) J. Chem. Thermodyn. 79, 94-99.	1-butyl-3-methylimidazolium iodide	1-butyl-3-methylimidazolium	Imidazolium	Iodide	26.19	101.325	36.35	Crystal
239	Paulechka, Y. U.; Blokhin, A. V. (2014) J. Chem. Thermodyn. 79, 94-99.	1-butyl-3-methylimidazolium iodide	1-butyl-3-methylimidazolium	Imidazolium	Iodide	27.59	101.325	38.83	Crystal
240	Paulechka, Y. U.; Blokhin, A. V. (2014) J. Chem. Thermodyn. 79, 94-99.	1-butyl-3-methylimidazolium iodide	1-butyl-3-methylimidazolium	Imidazolium	Iodide	29.09	101.325	41.41	Crystal
241	Paulechka, Y. U.; Blokhin, A. V. (2014) J. Chem. Thermodyn. 79, 94-99.	1-butyl-3-methylimidazolium iodide	1-butyl-3-methylimidazolium	Imidazolium	Iodide	30.68	101.325	44.04	Crystal
242	Paulechka, Y. U.; Blokhin, A. V. (2014) J. Chem. Thermodyn. 79, 94-99.	1-butyl-3-methylimidazolium iodide	1-butyl-3-methylimidazolium	Imidazolium	Iodide	32.43	101.325	46.84	Crystal
243	Paulechka, Y. U.; Blokhin, A. V. (2014) J. Chem. Thermodyn. 79, 94-99.	1-butyl-3-methylimidazolium iodide	1-butyl-3-methylimidazolium	Imidazolium	Iodide	34.33	101.325	49.79	Crystal
244	Paulechka, Y. U.; Blokhin, A. V. (2014) J. Chem. Thermodyn. 79, 94-99.	1-butyl-3-methylimidazolium iodide	1-butyl-3-methylimidazolium	Imidazolium	Iodide	36.25	101.325	52.67	Crystal
245	Paulechka, Y. U.; Blokhin, A. V. (2014) J. Chem. Thermodyn. 79, 94-99.	1-butyl-3-methylimidazolium iodide	1-butyl-3-methylimidazolium	Imidazolium	Iodide	38.16	101.325	55.41	Crystal
246	Paulechka, Y. U.; Blokhin, A. V. (2014) J. Chem. Thermodyn. 79, 94-99.	1-butyl-3-methylimidazolium iodide	1-butyl-3-methylimidazolium	Imidazolium	Iodide	40.07	101.325	58.07	Crystal
247	Paulechka, Y. U.; Blokhin, A. V. (2014) J. Chem. Thermodyn. 79, 94-99.	1-butyl-3-methylimidazolium iodide	1-butyl-3-methylimidazolium	Imidazolium	Iodide	42.08	101.325	60.84	Crystal
248	Paulechka, Y. U.; Blokhin, A. V. (2014) J. Chem. Thermodyn. 79, 94-99.	1-butyl-3-methylimidazolium iodide	1-butyl-3-methylimidazolium	Imidazolium	Iodide	44.19	101.325	63.71	Crystal
249	Paulechka, Y. U.; Blokhin, A. V. (2014) J. Chem. Thermodyn. 79, 94-99.	1-butyl-3-methylimidazolium iodide	1-butyl-3-methylimidazolium	Imidazolium	Iodide	46.3	101.325	66.48	Crystal
250	Paulechka, Y. U.; Blokhin, A. V. (2014) J. Chem. Thermodyn. 79, 94-99.	1-butyl-3-methylimidazolium iodide	1-butyl-3-methylimidazolium	Imidazolium	Iodide	48.41	101.325	69.11	Crystal
251	Paulechka, Y. U.; Blokhin, A. V. (2014) J. Chem. Thermodyn. 79, 94-99.	1-butyl-3-methylimidazolium iodide	1-butyl-3-methylimidazolium	Imidazolium	Iodide	50.52	101.325	71.72	Crystal
252	Paulechka, Y. U.; Blokhin, A. V. (2014) J. Chem. Thermodyn. 79, 94-99.	1-butyl-3-methylimidazolium iodide	1-butyl-3-methylimidazolium	Imidazolium	Iodide	52.64	101.325	74.22	Crystal
253	Paulechka, Y. U.; Blokhin, A. V. (2014) J. Chem. Thermodyn. 79, 94-99.	1-butyl-3-methylimidazolium iodide	1-butyl-3-methylimidazolium	Imidazolium	Iodide	54.76	101.325	76.59	Crystal
254	Paulechka, Y. U.; Blokhin, A. V. (2014) J. Chem. Thermodyn. 79, 94-99.	1-butyl-3-methylimidazolium iodide	1-butyl-3-methylimidazolium	Imidazolium	Iodide	56.88	101.325	78.93	Crystal
255	Paulechka, Y. U.; Blokhin, A. V. (2014) J. Chem. Thermodyn. 79, 94-99.	1-butyl-3-methylimidazolium iodide	1-butyl-3-methylimidazolium	Imidazolium	Iodide	59.01	101.325	81.2	Crystal
256	Paulechka, Y. U.; Blokhin, A. V. (2014) J. Chem. Thermodyn. 79, 94-99.	1-butyl-3-methylimidazolium iodide	1-butyl-3-methylimidazolium	Imidazolium	Iodide	61.14	101.325	83.4	Crystal
257	Paulechka, Y. U.; Blokhin, A. V. (2014) J. Chem. Thermodyn. 79, 94-99.	1-butyl-3-methylimidazolium iodide	1-butyl-3-methylimidazolium	Imidazolium	Iodide	63.27	101.325	85.56	Crystal
258	Paulechka, Y. U.; Blokhin, A. V. (2014) J. Chem. Thermodyn. 79, 94-99.	1-butyl-3-methylimidazolium iodide	1-butyl-3-methylimidazolium	Imidazolium	Iodide	65.4	101.325	87.69	Crystal
259	Paulechka, Y. U.; Blokhin, A. V. (2014) J. Chem. Thermodyn. 79, 94-99.	1-butyl-3-methylimidazolium iodide	1-butyl-3-methylimidazolium	Imidazolium	Iodide	67.54	101.325	89.76	Crystal
260	Paulechka, Y. U.; Blokhin, A. V. (2014) J. Chem. Thermodyn. 79, 94-99.	1-butyl-3-methylimidazolium iodide	1-butyl-3-methylimidazolium	Imidazolium	Iodide	69.67	101.325	91.79	Crystal
261	Paulechka, Y. U.; Blokhin, A. V. (2014) J. Chem. Thermodyn. 79, 94-99.	1-butyl-3-methylimidazolium iodide	1-butyl-3-methylimidazolium	Imidazolium	Iodide	71.91	101.325	93.89	Crystal
262	Paulechka, Y. U.; Blokhin, A. V. (2014) J. Chem. Thermodyn. 79, 94-99.	1-butyl-3-methylimidazolium iodide	1-butyl-3-methylimidazolium	Imidazolium	Iodide	74.26	101.325	96.02	Crystal
263	Paulechka, Y. U.; Blokhin, A. V. (2014) J. Chem. Thermodyn. 79, 94-99.	1-butyl-3-methylimidazolium iodide	1-butyl-3-methylimidazolium	Imidazolium	Iodide	76.61	101.325	98.12	Crystal
264	Paulechka, Y. U.; Blokhin, A. V. (2014) J. Chem. Thermodyn. 79, 94-99.	1-butyl-3-methylimidazolium iodide	1-butyl-3-methylimidazolium	Imidazolium	Iodide	78.96	101.325	100.2	Crystal
265	Paulechka, Y. U.; Blokhin, A. V. (2014) J. Chem. Thermodyn. 79, 94-99.	1-butyl-3-methylimidazolium iodide	1-butyl-3-methylimidazolium	Imidazolium	Iodide	80.99	101.325	102	Crystal
266	Paulechka, Y. U.; Blokhin, A. V. (2014) J. Chem. Thermodyn. 79, 94-99.	1-butyl-3-methylimidazolium iodide	1-butyl-3-methylimidazolium	Imidazolium	Iodide	81.32	101.325	102.2	Crystal
267	Paulechka, Y. U.; Blokhin, A. V. (2014) J. Chem. Thermodyn. 79, 94-99.	1-butyl-3-methylimidazolium iodide	1-butyl-3-methylimidazolium	Imidazolium	Iodide	82.87	101.325	103.5	Crystal
268	Paulechka, Y. U.; Blokhin, A. V. (2014) J. Chem. Thermodyn. 79, 94-99.	1-butyl-3-methylimidazolium iodide	1-butyl-3-methylimidazolium	Imidazolium	Iodide	83.68	101.325	104.1	Crystal
269	Paulechka, Y. U.; Blokhin, A. V. (2014) J. Chem. Thermodyn. 79, 94-99.	1-butyl-3-methylimidazolium iodide	1-butyl-3-methylimidazolium	Imidazolium	Iodide	84.75	101.325	105	Crystal
270	Paulechka, Y. U.; Blokhin, A. V. (2014) J. Chem. Thermodyn. 79, 94-99.	1-butyl-3-methylimidazolium iodide	1-butyl-3-methylimidazolium	Imidazolium	Iodide	86.65	101.325	106.5	Crystal
271	Paulechka, Y. U.; Blokhin, A. V. (2014) J. Chem. Thermodyn. 79, 94-99.	1-butyl-3-methylimidazolium iodide	1-butyl-3-methylimidazolium	Imidazolium	Iodide	88.56	101.325	108	Crystal
272	Paulechka, Y. U.; Blokhin, A. V. (2014) J. Chem. Thermodyn. 79, 94-99.	1-butyl-3-methylimidazolium iodide	1-butyl-3-methylimidazolium	Imidazolium	Iodide	90.48	101.325	109.5	Crystal
273	Paulechka, Y. U.; Blokhin, A. V. (2014) J. Chem. Thermodyn. 79, 94-99.	1-butyl-3-methylimidazolium iodide	1-butyl-3-methylimidazolium	Imidazolium	Iodide	92.41	101.325	110.9	Crystal
274	Paulechka, Y. U.; Blokhin, A. V. (2014) J. Chem. Thermodyn. 79, 94-99.	1-butyl-3-methylimidazolium iodide	1-butyl-3-methylimidazolium	Imidazolium	Iodide	94.34	101.325	112.5	Crystal
275	Paulechka, Y. U.; Blokhin, A. V. (2014) J. Chem. Thermodyn. 79, 94-99.	1-butyl-3-methylimidazolium iodide	1-butyl-3-methylimidazolium	Imidazolium	Iodide	96.29	101.325	113.9	Crystal
276	Paulechka, Y. U.; Blokhin, A. V. (2014) J. Chem. Thermodyn. 79, 94-99.	1-butyl-3-methylimidazolium iodide	1-butyl-3-methylimidazolium	Imidazolium	Iodide	98.25	101.325	115.3	Crystal
277	Paulechka, Y. U.; Blokhin, A. V. (2014) J. Chem. Thermodyn. 79, 94-99.	1-butyl-3-methylimidazolium iodide	1-butyl-3-methylimidazolium	Imidazolium	Iodide	100.21	101.325	116.7	Crystal
278	Paulechka, Y. U.; Blokhin, A. V. (2014) J. Chem. Thermodyn. 79, 94-99.	1-butyl-3-methylimidazolium iodide	1-butyl-3-methylimidazolium	Imidazolium	Iodide	102.18	101.325	118.2	Crystal
279	Paulechka, Y. U.; Blokhin, A. V. (2014) J. Chem. Thermodyn. 79, 94-99.	1-butyl-3-methylimidazolium iodide	1-butyl-3-methylimidazolium	Imidazolium	Iodide	104.16	101.325	119.5	Crystal
280	Paulechka, Y. U.; Blokhin, A. V. (2014) J. Chem. Thermodyn. 79, 94-99.	1-butyl-3-methylimidazolium iodide	1-butyl-3-methylimidazolium	Imidazolium	Iodide	106.14	101.325	120.9	Crystal
281	Paulechka, Y. U.; Blokhin, A. V. (2014) J. Chem. Thermodyn. 79, 94-99.	1-butyl-3-methylimidazolium iodide	1-butyl-3-methylimidazolium	Imidazolium	Iodide	107.31	101.325	121.7	Crystal
282	Paulechka, Y. U.; Blokhin, A. V. (2014) J. Chem. Thermodyn. 79, 94-99.	1-butyl-3-methylimidazolium iodide	1-butyl-3-methylimidazolium	Imidazolium	Iodide	108.13	101.325	122.3	Crystal
283	Paulechka, Y. U.; Blokhin, A. V. (2014) J. Chem. Thermodyn. 79, 94-99.	1-butyl-3-methylimidazolium iodide	1-butyl-3-methylimidazolium	Imidazolium	Iodide	109.45	101.325	123.1	Crystal
284	Paulechka, Y. U.; Blokhin, A. V. (2014) J. Chem. Thermodyn. 79, 94-99.	1-butyl-3-methylimidazolium iodide	1-butyl-3-methylimidazolium	Imidazolium	Iodide	110.13	101.325	123.6	Crystal
285	Paulechka, Y. U.; Blokhin, A. V. (2014) J. Chem. Thermodyn. 79, 94-99.	1-butyl-3-methylimidazolium iodide	1-butyl-3-methylimidazolium	Imidazolium	Iodide	111.45	101.325	124.4	Crystal
286	Paulechka, Y. U.; Blokhin, A. V. (2014) J. Chem. Thermodyn. 79, 94-99.	1-butyl-3-methylimidazolium iodide	1-butyl-3-methylimidazolium	Imidazolium	Iodide	112.13	101.325	124.9	Crystal
287	Paulechka, Y. U.; Blokhin, A. V. (2014) J. Chem. Thermodyn. 79, 94-99.	1-butyl-3-methylimidazolium iodide	1-butyl-3-methylimidazolium	Imidazolium	Iodide	113.46	101.325	125.7	Crystal
288	Paulechka, Y. U.; Blokhin, A. V. (2014) J. Chem. Thermodyn. 79, 94-99.	1-butyl-3-methylimidazolium iodide	1-butyl-3-methylimidazolium	Imidazolium	Iodide	114.14	101.325	126.3	Crystal
289	Paulechka, Y. U.; Blokhin, A. V. (2014) J. Chem. Thermodyn. 79, 94-99.	1-butyl-3-methylimidazolium iodide	1-butyl-3-methylimidazolium	Imidazolium	Iodide	115.47	101.325	127.1	Crystal
290	Paulechka, Y. U.; Blokhin, A. V. (2014) J. Chem. Thermodyn. 79, 94-99.	1-butyl-3-methylimidazolium iodide	1-butyl-3-methylimidazolium	Imidazolium	Iodide	116.16	101.325	127.5	Crystal
291	Paulechka, Y. U.; Blokhin, A. V. (2014) J. Chem. Thermodyn. 79, 94-99.	1-butyl-3-methylimidazolium iodide	1-butyl-3-methylimidazolium	Imidazolium	Iodide	117.49	101.325	128.4	Crystal
292	Paulechka, Y. U.; Blokhin, A. V. (2014) J. Chem. Thermodyn. 79, 94-99.	1-butyl-3-methylimidazolium iodide	1-butyl-3-methylimidazolium	Imidazolium	Iodide	118.17	101.325	128.8	Crystal
293	Paulechka, Y. U.; Blokhin, A. V. (2014) J. Chem. Thermodyn. 79, 94-99.	1-butyl-3-methylimidazolium iodide	1-butyl-3-methylimidazolium	Imidazolium	Iodide	119.51	101.325	129.7	Crystal
294	Paulechka, Y. U.; Blokhin, A. V. (2014) J. Chem. Thermodyn. 79, 94-99.	1-butyl-3-methylimidazolium iodide	1-butyl-3-methylimidazolium	Imidazolium	Iodide	120.2	101.325	130.1	Crystal
295	Paulechka, Y. U.; Blokhin, A. V. (2014) J. Chem. Thermodyn. 79, 94-99.	1-butyl-3-methylimidazolium iodide	1-butyl-3-methylimidazolium	Imidazolium	Iodide	121.54	101.325	130.9	Crystal
296	Paulechka, Y. U.; Blokhin, A. V. (2014) J. Chem. Thermodyn. 79, 94-99.	1-butyl-3-methylimidazolium iodide	1-butyl-3-methylimidazolium	Imidazolium	Iodide	122.22	101.325	131.4	Crystal
297	Paulechka, Y. U.; Blokhin, A. V. (2014) J. Chem. Thermodyn. 79, 94-99.	1-butyl-3-methylimidazolium iodide	1-butyl-3-methylimidazolium	Imidazolium	Iodide	123.57	101.325	132.2	Crystal
298	Paulechka, Y. U.; Blokhin, A. V. (2014) J. Chem. Thermodyn. 79, 94-99.	1-butyl-3-methylimidazolium iodide	1-butyl-3-methylimidazolium	Imidazolium	Iodide	124.25	101.325	132.7	Crystal
299	Paulechka, Y. U.; Blokhin, A. V. (2014) J. Chem. Thermodyn. 79, 94-99.	1-butyl-3-methylimidazolium iodide	1-butyl-3-methylimidazolium	Imidazolium	Iodide	125.6	101.325	133.5	Crystal
300	Paulechka, Y. U.; Blokhin, A. V. (2014) J. Chem. Thermodyn. 79, 94-99.	1-butyl-3-methylimidazolium iodide	1-butyl-3-methylimidazolium	Imidazolium	Iodide	126.29	101.325	133.9	Crystal
301	Paulechka, Y. U.; Blokhin, A. V. (2014) J. Chem. Thermodyn. 79, 94-99.	1-butyl-3-methylimidazolium iodide	1-butyl-3-methylimidazolium	Imidazolium	Iodide	127.64	101.325	134.7	Crystal
302	Paulechka, Y. U.; Blokhin, A. V. (2014) J. Chem. Thermodyn. 79, 94-99.	1-butyl-3-methylimidazolium iodide	1-butyl-3-methylimidazolium	Imidazolium	Iodide	128.33	101.325	135.1	Crystal
303	Paulechka, Y. U.; Blokhin, A. V. (2014) J. Chem. Thermodyn. 79, 94-99.	1-butyl-3-methylimidazolium iodide	1-butyl-3-methylimidazolium	Imidazolium	Iodide	129.68	101.325	135.9	Crystal
304	Paulechka, Y. U.; Blokhin, A. V. (2014) J. Chem. Thermodyn. 79, 94-99.	1-butyl-3-methylimidazolium iodide	1-butyl-3-methylimidazolium	Imidazolium	Iodide	130.37	101.325	136.4	Crystal
305	Paulechka, Y. U.; Blokhin, A. V. (2014) J. Chem. Thermodyn. 79, 94-99.	1-butyl-3-methylimidazolium iodide	1-butyl-3-methylimidazolium	Imidazolium	Iodide	131.72	101.325	137.2	Crystal
306	Paulechka, Y. U.; Blokhin, A. V. (2014) J. Chem. Thermodyn. 79, 94-99.	1-butyl-3-methylimidazolium iodide	1-butyl-3-methylimidazolium	Imidazolium	Iodide	132.41	101.325	137.6	Crystal
307	Paulechka, Y. U.; Blokhin, A. V. (2014) J. Chem. Thermodyn. 79, 94-99.	1-butyl-3-methylimidazolium iodide	1-butyl-3-methylimidazolium	Imidazolium	Iodide	133.76	101.325	138.4	Crystal
308	Paulechka, Y. U.; Blokhin, A. V. (2014) J. Chem. Thermodyn. 79, 94-99.	1-butyl-3-methylimidazolium iodide	1-butyl-3-methylimidazolium	Imidazolium	Iodide	134.46	101.325	138.8	Crystal
309	Paulechka, Y. U.; Blokhin, A. V. (2014) J. Chem. Thermodyn. 79, 94-99.	1-butyl-3-methylimidazolium iodide	1-butyl-3-methylimidazolium	Imidazolium	Iodide	135.81	101.325	139.6	Crystal
310	Paulechka, Y. U.; Blokhin, A. V. (2014) J. Chem. Thermodyn. 79, 94-99.	1-butyl-3-methylimidazolium iodide	1-butyl-3-methylimidazolium	Imidazolium	Iodide	136.51	101.325	140.1	Crystal
311	Paulechka, Y. U.; Blokhin, A. V. (2014) J. Chem. Thermodyn. 79, 94-99.	1-butyl-3-methylimidazolium iodide	1-butyl-3-methylimidazolium	Imidazolium	Iodide	137.87	101.325	140.8	Crystal
312	Paulechka, Y. U.; Blokhin, A. V. (2014) J. Chem. Thermodyn. 79, 94-99.	1-butyl-3-methylimidazolium iodide	1-butyl-3-methylimidazolium	Imidazolium	Iodide	138.56	101.325	141.3	Crystal
313	Paulechka, Y. U.; Blokhin, A. V. (2014) J. Chem. Thermodyn. 79, 94-99.	1-butyl-3-methylimidazolium iodide	1-butyl-3-methylimidazolium	Imidazolium	Iodide	139.92	101.325	142.1	Crystal
314	Paulechka, Y. U.; Blokhin, A. V. (2014) J. Chem. Thermodyn. 79, 94-99.	1-butyl-3-methylimidazolium iodide	1-butyl-3-methylimidazolium	Imidazolium	Iodide	140.62	101.325	142.5	Crystal
315	Paulechka, Y. U.; Blokhin, A. V. (2014) J. Chem. Thermodyn. 79, 94-99.	1-butyl-3-methylimidazolium iodide	1-butyl-3-methylimidazolium	Imidazolium	Iodide	141.98	101.325	143.3	Crystal
316	Paulechka, Y. U.; Blokhin, A. V. (2014) J. Chem. Thermodyn. 79, 94-99.	1-butyl-3-methylimidazolium iodide	1-butyl-3-methylimidazolium	Imidazolium	Iodide	142.68	101.325	143.7	Crystal
317	Paulechka, Y. U.; Blokhin, A. V. (2014) J. Chem. Thermodyn. 79, 94-99.	1-butyl-3-methylimidazolium iodide	1-butyl-3-methylimidazolium	Imidazolium	Iodide	144.04	101.325	144.5	Crystal
318	Paulechka, Y. U.; Blokhin, A. V. (2014) J. Chem. Thermodyn. 79, 94-99.	1-butyl-3-methylimidazolium iodide	1-butyl-3-methylimidazolium	Imidazolium	Iodide	144.74	101.325	144.9	Crystal
319	Paulechka, Y. U.; Blokhin, A. V. (2014) J. Chem. Thermodyn. 79, 94-99.	1-butyl-3-methylimidazolium iodide	1-butyl-3-methylimidazolium	Imidazolium	Iodide	146.1	101.325	145.7	Crystal
320	Paulechka, Y. U.; Blokhin, A. V. (2014) J. Chem. Thermodyn. 79, 94-99.	1-butyl-3-methylimidazolium iodide	1-butyl-3-methylimidazolium	Imidazolium	Iodide	146.8	101.325	146.1	Crystal
321	Paulechka, Y. U.; Blokhin, A. V. (2014) J. Chem. Thermodyn. 79, 94-99.	1-butyl-3-methylimidazolium iodide	1-butyl-3-methylimidazolium	Imidazolium	Iodide	148.16	101.325	146.9	Crystal
322	Paulechka, Y. U.; Blokhin, A. V. (2014) J. Chem. Thermodyn. 79, 94-99.	1-butyl-3-methylimidazolium iodide	1-butyl-3-methylimidazolium	Imidazolium	Iodide	148.86	101.325	147.3	Crystal
323	Paulechka, Y. U.; Blokhin, A. V. (2014) J. Chem. Thermodyn. 79, 94-99.	1-butyl-3-methylimidazolium iodide	1-butyl-3-methylimidazolium	Imidazolium	Iodide	150.22	101.325	148.1	Crystal
324	Paulechka, Y. U.; Blokhin, A. V. (2014) J. Chem. Thermodyn. 79, 94-99.	1-butyl-3-methylimidazolium iodide	1-butyl-3-methylimidazolium	Imidazolium	Iodide	150.92	101.325	148.5	Crystal
325	Paulechka, Y. U.; Blokhin, A. V. (2014) J. Chem. Thermodyn. 79, 94-99.	1-butyl-3-methylimidazolium iodide	1-butyl-3-methylimidazolium	Imidazolium	Iodide	152.28	101.325	149.3	Crystal
326	Paulechka, Y. U.; Blokhin, A. V. (2014) J. Chem. Thermodyn. 79, 94-99.	1-butyl-3-methylimidazolium iodide	1-butyl-3-methylimidazolium	Imidazolium	Iodide	152.98	101.325	149.7	Crystal
327	Paulechka, Y. U.; Blokhin, A. V. (2014) J. Chem. Thermodyn. 79, 94-99.	1-butyl-3-methylimidazolium iodide	1-butyl-3-methylimidazolium	Imidazolium	Iodide	154.35	101.325	150.5	Crystal
328	Paulechka, Y. U.; Blokhin, A. V. (2014) J. Chem. Thermodyn. 79, 94-99.	1-butyl-3-methylimidazolium iodide	1-butyl-3-methylimidazolium	Imidazolium	Iodide	155.05	101.325	150.8	Crystal
329	Paulechka, Y. U.; Blokhin, A. V. (2014) J. Chem. Thermodyn. 79, 94-99.	1-butyl-3-methylimidazolium iodide	1-butyl-3-methylimidazolium	Imidazolium	Iodide	156.41	101.325	151.6	Crystal
330	Paulechka, Y. U.; Blokhin, A. V. (2014) J. Chem. Thermodyn. 79, 94-99.	1-butyl-3-methylimidazolium iodide	1-butyl-3-methylimidazolium	Imidazolium	Iodide	157.11	101.325	152.1	Crystal
331	Paulechka, Y. U.; Blokhin, A. V. (2014) J. Chem. Thermodyn. 79, 94-99.	1-butyl-3-methylimidazolium iodide	1-butyl-3-methylimidazolium	Imidazolium	Iodide	158.48	101.325	152.8	Crystal
332	Paulechka, Y. U.; Blokhin, A. V. (2014) J. Chem. Thermodyn. 79, 94-99.	1-butyl-3-methylimidazolium iodide	1-butyl-3-methylimidazolium	Imidazolium	Iodide	159.18	101.325	153.2	Crystal
333	Paulechka, Y. U.; Blokhin, A. V. (2014) J. Chem. Thermodyn. 79, 94-99.	1-butyl-3-methylimidazolium iodide	1-butyl-3-methylimidazolium	Imidazolium	Iodide	160.54	101.325	154	Crystal
334	Paulechka, Y. U.; Blokhin, A. V. (2014) J. Chem. Thermodyn. 79, 94-99.	1-butyl-3-methylimidazolium iodide	1-butyl-3-methylimidazolium	Imidazolium	Iodide	161.24	101.325	154.4	Crystal
335	Paulechka, Y. U.; Blokhin, A. V. (2014) J. Chem. Thermodyn. 79, 94-99.	1-butyl-3-methylimidazolium iodide	1-butyl-3-methylimidazolium	Imidazolium	Iodide	162.61	101.325	155.2	Crystal
336	Paulechka, Y. U.; Blokhin, A. V. (2014) J. Chem. Thermodyn. 79, 94-99.	1-butyl-3-methylimidazolium iodide	1-butyl-3-methylimidazolium	Imidazolium	Iodide	163.31	101.325	155.6	Crystal
337	Paulechka, Y. U.; Blokhin, A. V. (2014) J. Chem. Thermodyn. 79, 94-99.	1-butyl-3-methylimidazolium iodide	1-butyl-3-methylimidazolium	Imidazolium	Iodide	164.68	101.325	156.4	Crystal
338	Paulechka, Y. U.; Blokhin, A. V. (2014) J. Chem. Thermodyn. 79, 94-99.	1-butyl-3-methylimidazolium iodide	1-butyl-3-methylimidazolium	Imidazolium	Iodide	165.38	101.325	156.8	Crystal
339	Paulechka, Y. U.; Blokhin, A. V. (2014) J. Chem. Thermodyn. 79, 94-99.	1-butyl-3-methylimidazolium iodide	1-butyl-3-methylimidazolium	Imidazolium	Iodide	166.74	101.325	157.5	Crystal
340	Paulechka, Y. U.; Blokhin, A. V. (2014) J. Chem. Thermodyn. 79, 94-99.	1-butyl-3-methylimidazolium iodide	1-butyl-3-methylimidazolium	Imidazolium	Iodide	167.44	101.325	158	Crystal
341	Paulechka, Y. U.; Blokhin, A. V. (2014) J. Chem. Thermodyn. 79, 94-99.	1-butyl-3-methylimidazolium iodide	1-butyl-3-methylimidazolium	Imidazolium	Iodide	168.81	101.325	158.7	Crystal
342	Paulechka, Y. U.; Blokhin, A. V. (2014) J. Chem. Thermodyn. 79, 94-99.	1-butyl-3-methylimidazolium iodide	1-butyl-3-methylimidazolium	Imidazolium	Iodide	169.51	101.325	159.1	Crystal
343	Paulechka, Y. U.; Blokhin, A. V. (2014) J. Chem. Thermodyn. 79, 94-99.	1-butyl-3-methylimidazolium iodide	1-butyl-3-methylimidazolium	Imidazolium	Iodide	170.88	101.325	159.9	Crystal
344	Paulechka, Y. U.; Blokhin, A. V. (2014) J. Chem. Thermodyn. 79, 94-99.	1-butyl-3-methylimidazolium iodide	1-butyl-3-methylimidazolium	Imidazolium	Iodide	171.57	101.325	160.3	Crystal
345	Paulechka, Y. U.; Blokhin, A. V. (2014) J. Chem. Thermodyn. 79, 94-99.	1-butyl-3-methylimidazolium iodide	1-butyl-3-methylimidazolium	Imidazolium	Iodide	172.94	101.325	161.1	Crystal
346	Paulechka, Y. U.; Blokhin, A. V. (2014) J. Chem. Thermodyn. 79, 94-99.	1-butyl-3-methylimidazolium iodide	1-butyl-3-methylimidazolium	Imidazolium	Iodide	173.64	101.325	161.5	Crystal
347	Paulechka, Y. U.; Blokhin, A. V. (2014) J. Chem. Thermodyn. 79, 94-99.	1-butyl-3-methylimidazolium iodide	1-butyl-3-methylimidazolium	Imidazolium	Iodide	175.01	101.325	162.3	Crystal
348	Paulechka, Y. U.; Blokhin, A. V. (2014) J. Chem. Thermodyn. 79, 94-99.	1-butyl-3-methylimidazolium iodide	1-butyl-3-methylimidazolium	Imidazolium	Iodide	175.71	101.325	162.7	Crystal
349	Paulechka, Y. U.; Blokhin, A. V. (2014) J. Chem. Thermodyn. 79, 94-99.	1-butyl-3-methylimidazolium iodide	1-butyl-3-methylimidazolium	Imidazolium	Iodide	177.07	101.325	163.5	Crystal
350	Paulechka, Y. U.; Blokhin, A. V. (2014) J. Chem. Thermodyn. 79, 94-99.	1-butyl-3-methylimidazolium iodide	1-butyl-3-methylimidazolium	Imidazolium	Iodide	177.77	101.325	163.9	Crystal
351	Paulechka, Y. U.; Blokhin, A. V. (2014) J. Chem. Thermodyn. 79, 94-99.	1-butyl-3-methylimidazolium iodide	1-butyl-3-methylimidazolium	Imidazolium	Iodide	179.14	101.325	164.8	Crystal
352	Paulechka, Y. U.; Blokhin, A. V. (2014) J. Chem. Thermodyn. 79, 94-99.	1-butyl-3-methylimidazolium iodide	1-butyl-3-methylimidazolium	Imidazolium	Iodide	179.83	101.325	165.2	Crystal
353	Paulechka, Y. U.; Blokhin, A. V. (2014) J. Chem. Thermodyn. 79, 94-99.	1-butyl-3-methylimidazolium iodide	1-butyl-3-methylimidazolium	Imidazolium	Iodide	181.2	101.325	166.1	Crystal
354	Paulechka, Y. U.; Blokhin, A. V. (2014) J. Chem. Thermodyn. 79, 94-99.	1-butyl-3-methylimidazolium iodide	1-butyl-3-methylimidazolium	Imidazolium	Iodide	181.89	101.325	166.6	Crystal
355	Paulechka, Y. U.; Blokhin, A. V. (2014) J. Chem. Thermodyn. 79, 94-99.	1-butyl-3-methylimidazolium iodide	1-butyl-3-methylimidazolium	Imidazolium	Iodide	183.26	101.325	167.6	Crystal
356	Paulechka, Y. U.; Blokhin, A. V. (2014) J. Chem. Thermodyn. 79, 94-99.	1-butyl-3-methylimidazolium iodide	1-butyl-3-methylimidazolium	Imidazolium	Iodide	183.95	101.325	168.1	Crystal
357	Paulechka, Y. U.; Blokhin, A. V. (2014) J. Chem. Thermodyn. 79, 94-99.	1-butyl-3-methylimidazolium iodide	1-butyl-3-methylimidazolium	Imidazolium	Iodide	185.31	101.325	169.1	Crystal
358	Paulechka, Y. U.; Blokhin, A. V. (2014) J. Chem. Thermodyn. 79, 94-99.	1-butyl-3-methylimidazolium iodide	1-butyl-3-methylimidazolium	Imidazolium	Iodide	186	101.325	169.6	Crystal
359	Paulechka, Y. U.; Blokhin, A. V. (2014) J. Chem. Thermodyn. 79, 94-99.	1-butyl-3-methylimidazolium iodide	1-butyl-3-methylimidazolium	Imidazolium	Iodide	187.36	101.325	170.6	Crystal
360	Paulechka, Y. U.; Blokhin, A. V. (2014) J. Chem. Thermodyn. 79, 94-99.	1-butyl-3-methylimidazolium iodide	1-butyl-3-methylimidazolium	Imidazolium	Iodide	188.05	101.325	171.1	Crystal
361	Paulechka, Y. U.; Blokhin, A. V. (2014) J. Chem. Thermodyn. 79, 94-99.	1-butyl-3-methylimidazolium iodide	1-butyl-3-methylimidazolium	Imidazolium	Iodide	189.41	101.325	171.9	Crystal
362	Paulechka, Y. U.; Blokhin, A. V. (2014) J. Chem. Thermodyn. 79, 94-99.	1-butyl-3-methylimidazolium iodide	1-butyl-3-methylimidazolium	Imidazolium	Iodide	190.1	101.325	172.4	Crystal
363	Paulechka, Y. U.; Blokhin, A. V. (2014) J. Chem. Thermodyn. 79, 94-99.	1-butyl-3-methylimidazolium iodide	1-butyl-3-methylimidazolium	Imidazolium	Iodide	191.46	101.325	173.3	Crystal
364	Paulechka, Y. U.; Blokhin, A. V. (2014) J. Chem. Thermodyn. 79, 94-99.	1-butyl-3-methylimidazolium iodide	1-butyl-3-methylimidazolium	Imidazolium	Iodide	192.15	101.325	173.7	Crystal
365	Paulechka, Y. U.; Blokhin, A. V. (2014) J. Chem. Thermodyn. 79, 94-99.	1-butyl-3-methylimidazolium iodide	1-butyl-3-methylimidazolium	Imidazolium	Iodide	193.51	101.325	174.5	Crystal
366	Paulechka, Y. U.; Blokhin, A. V. (2014) J. Chem. Thermodyn. 79, 94-99.	1-butyl-3-methylimidazolium iodide	1-butyl-3-methylimidazolium	Imidazolium	Iodide	194.2	101.325	174.9	Crystal
367	Paulechka, Y. U.; Blokhin, A. V. (2014) J. Chem. Thermodyn. 79, 94-99.	1-butyl-3-methylimidazolium iodide	1-butyl-3-methylimidazolium	Imidazolium	Iodide	195.56	101.325	175.7	Crystal
368	Paulechka, Y. U.; Blokhin, A. V. (2014) J. Chem. Thermodyn. 79, 94-99.	1-butyl-3-methylimidazolium iodide	1-butyl-3-methylimidazolium	Imidazolium	Iodide	196.24	101.325	176.1	Crystal
369	Paulechka, Y. U.; Blokhin, A. V. (2014) J. Chem. Thermodyn. 79, 94-99.	1-butyl-3-methylimidazolium iodide	1-butyl-3-methylimidazolium	Imidazolium	Iodide	197.6	101.325	176.9	Crystal
370	Paulechka, Y. U.; Blokhin, A. V. (2014) J. Chem. Thermodyn. 79, 94-99.	1-butyl-3-methylimidazolium iodide	1-butyl-3-methylimidazolium	Imidazolium	Iodide	198.29	101.325	177.3	Crystal
371	Paulechka, Y. U.; Blokhin, A. V. (2014) J. Chem. Thermodyn. 79, 94-99.	1-butyl-3-methylimidazolium iodide	1-butyl-3-methylimidazolium	Imidazolium	Iodide	199.65	101.325	178.1	Crystal
372	Paulechka, Y. U.; Blokhin, A. V. (2014) J. Chem. Thermodyn. 79, 94-99.	1-butyl-3-methylimidazolium iodide	1-butyl-3-methylimidazolium	Imidazolium	Iodide	200.33	101.325	178.5	Crystal
373	Paulechka, Y. U.; Blokhin, A. V. (2014) J. Chem. Thermodyn. 79, 94-99.	1-butyl-3-methylimidazolium iodide	1-butyl-3-methylimidazolium	Imidazolium	Iodide	201.69	101.325	179.3	Crystal
374	Paulechka, Y. U.; Blokhin, A. V. (2014) J. Chem. Thermodyn. 79, 94-99.	1-butyl-3-methylimidazolium iodide	1-butyl-3-methylimidazolium	Imidazolium	Iodide	202.37	101.325	179.8	Crystal
375	Paulechka, Y. U.; Blokhin, A. V. (2014) J. Chem. Thermodyn. 79, 94-99.	1-butyl-3-methylimidazolium iodide	1-butyl-3-methylimidazolium	Imidazolium	Iodide	203.73	101.325	180.5	Crystal
376	Paulechka, Y. U.; Blokhin, A. V. (2014) J. Chem. Thermodyn. 79, 94-99.	1-butyl-3-methylimidazolium iodide	1-butyl-3-methylimidazolium	Imidazolium	Iodide	204.41	101.325	180.9	Crystal
377	Paulechka, Y. U.; Blokhin, A. V. (2014) J. Chem. Thermodyn. 79, 94-99.	1-butyl-3-methylimidazolium iodide	1-butyl-3-methylimidazolium	Imidazolium	Iodide	205.77	101.325	181.8	Crystal
378	Paulechka, Y. U.; Blokhin, A. V. (2014) J. Chem. Thermodyn. 79, 94-99.	1-butyl-3-methylimidazolium iodide	1-butyl-3-methylimidazolium	Imidazolium	Iodide	206.45	101.325	182.2	Crystal
379	Paulechka, Y. U.; Blokhin, A. V. (2014) J. Chem. Thermodyn. 79, 94-99.	1-butyl-3-methylimidazolium iodide	1-butyl-3-methylimidazolium	Imidazolium	Iodide	207.8	101.325	183	Crystal
380	Paulechka, Y. U.; Blokhin, A. V. (2014) J. Chem. Thermodyn. 79, 94-99.	1-butyl-3-methylimidazolium iodide	1-butyl-3-methylimidazolium	Imidazolium	Iodide	208.48	101.325	183.4	Crystal
381	Paulechka, Y. U.; Blokhin, A. V. (2014) J. Chem. Thermodyn. 79, 94-99.	1-butyl-3-methylimidazolium iodide	1-butyl-3-methylimidazolium	Imidazolium	Iodide	209.84	101.325	184.3	Crystal
382	Paulechka, Y. U.; Blokhin, A. V. (2014) J. Chem. Thermodyn. 79, 94-99.	1-butyl-3-methylimidazolium iodide	1-butyl-3-methylimidazolium	Imidazolium	Iodide	210.52	101.325	184.6	Crystal
383	Paulechka, Y. U.; Blokhin, A. V. (2014) J. Chem. Thermodyn. 79, 94-99.	1-butyl-3-methylimidazolium iodide	1-butyl-3-methylimidazolium	Imidazolium	Iodide	211.87	101.325	185.5	Crystal
384	Paulechka, Y. U.; Blokhin, A. V. (2014) J. Chem. Thermodyn. 79, 94-99.	1-butyl-3-methylimidazolium iodide	1-butyl-3-methylimidazolium	Imidazolium	Iodide	212.55	101.325	185.9	Crystal
385	Paulechka, Y. U.; Blokhin, A. V. (2014) J. Chem. Thermodyn. 79, 94-99.	1-butyl-3-methylimidazolium iodide	1-butyl-3-methylimidazolium	Imidazolium	Iodide	213.91	101.325	186.8	Crystal
386	Paulechka, Y. U.; Blokhin, A. V. (2014) J. Chem. Thermodyn. 79, 94-99.	1-butyl-3-methylimidazolium iodide	1-butyl-3-methylimidazolium	Imidazolium	Iodide	214.58	101.325	187.2	Crystal
387	Paulechka, Y. U.; Blokhin, A. V. (2014) J. Chem. Thermodyn. 79, 94-99.	1-butyl-3-methylimidazolium iodide	1-butyl-3-methylimidazolium	Imidazolium	Iodide	215.94	101.325	188.1	Crystal
388	Paulechka, Y. U.; Blokhin, A. V. (2014) J. Chem. Thermodyn. 79, 94-99.	1-butyl-3-methylimidazolium iodide	1-butyl-3-methylimidazolium	Imidazolium	Iodide	216.61	101.325	188.6	Crystal
389	Paulechka, Y. U.; Blokhin, A. V. (2014) J. Chem. Thermodyn. 79, 94-99.	1-butyl-3-methylimidazolium iodide	1-butyl-3-methylimidazolium	Imidazolium	Iodide	217.97	101.325	189.5	Crystal
390	Paulechka, Y. U.; Blokhin, A. V. (2014) J. Chem. Thermodyn. 79, 94-99.	1-butyl-3-methylimidazolium iodide	1-butyl-3-methylimidazolium	Imidazolium	Iodide	218.63	101.325	190.1	Crystal
391	Paulechka, Y. U.; Blokhin, A. V. (2014) J. Chem. Thermodyn. 79, 94-99.	1-butyl-3-methylimidazolium iodide	1-butyl-3-methylimidazolium	Imidazolium	Iodide	219.99	101.325	191	Crystal
392	Paulechka, Y. U.; Blokhin, A. V. (2014) J. Chem. Thermodyn. 79, 94-99.	1-butyl-3-methylimidazolium iodide	1-butyl-3-methylimidazolium	Imidazolium	Iodide	220.66	101.325	191.6	Crystal
393	Paulechka, Y. U.; Blokhin, A. V. (2014) J. Chem. Thermodyn. 79, 94-99.	1-butyl-3-methylimidazolium iodide	1-butyl-3-methylimidazolium	Imidazolium	Iodide	222.01	101.325	192.5	Crystal
394	Paulechka, Y. U.; Blokhin, A. V. (2014) J. Chem. Thermodyn. 79, 94-99.	1-butyl-3-methylimidazolium iodide	1-butyl-3-methylimidazolium	Imidazolium	Iodide	222.67	101.325	193	Crystal
395	Paulechka, Y. U.; Blokhin, A. V. (2014) J. Chem. Thermodyn. 79, 94-99.	1-butyl-3-methylimidazolium iodide	1-butyl-3-methylimidazolium	Imidazolium	Iodide	224.03	101.325	194	Crystal
396	Paulechka, Y. U.; Blokhin, A. V. (2014) J. Chem. Thermodyn. 79, 94-99.	1-butyl-3-methylimidazolium iodide	1-butyl-3-methylimidazolium	Imidazolium	Iodide	224.69	101.325	194.5	Crystal
397	Paulechka, Y. U.; Blokhin, A. V. (2014) J. Chem. Thermodyn. 79, 94-99.	1-butyl-3-methylimidazolium iodide	1-butyl-3-methylimidazolium	Imidazolium	Iodide	226.04	101.325	195.5	Crystal
398	Paulechka, Y. U.; Blokhin, A. V. (2014) J. Chem. Thermodyn. 79, 94-99.	1-butyl-3-methylimidazolium iodide	1-butyl-3-methylimidazolium	Imidazolium	Iodide	226.7	101.325	196	Crystal
399	Paulechka, Y. U.; Blokhin, A. V. (2014) J. Chem. Thermodyn. 79, 94-99.	1-butyl-3-methylimidazolium iodide	1-butyl-3-methylimidazolium	Imidazolium	Iodide	227.61	101.325	196.7	Crystal
400	Paulechka, Y. U.; Blokhin, A. V. (2014) J. Chem. Thermodyn. 79, 94-99.	1-butyl-3-methylimidazolium iodide	1-butyl-3-methylimidazolium	Imidazolium	Iodide	232.71	101.325	200.6	Crystal
401	Paulechka, Y. U.; Blokhin, A. V. (2014) J. Chem. Thermodyn. 79, 94-99.	1-butyl-3-methylimidazolium iodide	1-butyl-3-methylimidazolium	Imidazolium	Iodide	233.61	101.325	201.3	Crystal
402	Paulechka, Y. U.; Blokhin, A. V. (2014) J. Chem. Thermodyn. 79, 94-99.	1-butyl-3-methylimidazolium iodide	1-butyl-3-methylimidazolium	Imidazolium	Iodide	234.06	101.325	201.7	Crystal
403	Paulechka, Y. U.; Blokhin, A. V. (2014) J. Chem. Thermodyn. 79, 94-99.	1-butyl-3-methylimidazolium iodide	1-butyl-3-methylimidazolium	Imidazolium	Iodide	234.71	101.325	202	Crystal
404	Paulechka, Y. U.; Blokhin, A. V. (2014) J. Chem. Thermodyn. 79, 94-99.	1-butyl-3-methylimidazolium iodide	1-butyl-3-methylimidazolium	Imidazolium	Iodide	235.61	101.325	202.8	Crystal
405	Paulechka, Y. U.; Blokhin, A. V. (2014) J. Chem. Thermodyn. 79, 94-99.	1-butyl-3-methylimidazolium iodide	1-butyl-3-methylimidazolium	Imidazolium	Iodide	236.05	101.325	203.2	Crystal
406	Paulechka, Y. U.; Blokhin, A. V. (2014) J. Chem. Thermodyn. 79, 94-99.	1-butyl-3-methylimidazolium iodide	1-butyl-3-methylimidazolium	Imidazolium	Iodide	236.7	101.325	203.6	Crystal
407	Paulechka, Y. U.; Blokhin, A. V. (2014) J. Chem. Thermodyn. 79, 94-99.	1-butyl-3-methylimidazolium iodide	1-butyl-3-methylimidazolium	Imidazolium	Iodide	237.6	101.325	204.3	Crystal
408	Paulechka, Y. U.; Blokhin, A. V. (2014) J. Chem. Thermodyn. 79, 94-99.	1-butyl-3-methylimidazolium iodide	1-butyl-3-methylimidazolium	Imidazolium	Iodide	238.04	101.325	204.8	Crystal
409	Paulechka, Y. U.; Blokhin, A. V. (2014) J. Chem. Thermodyn. 79, 94-99.	1-butyl-3-methylimidazolium iodide	1-butyl-3-methylimidazolium	Imidazolium	Iodide	238.69	101.325	205.3	Crystal
410	Paulechka, Y. U.; Blokhin, A. V. (2014) J. Chem. Thermodyn. 79, 94-99.	1-butyl-3-methylimidazolium iodide	1-butyl-3-methylimidazolium	Imidazolium	Iodide	239.6	101.325	205.9	Crystal
411	Paulechka, Y. U.; Blokhin, A. V. (2014) J. Chem. Thermodyn. 79, 94-99.	1-butyl-3-methylimidazolium iodide	1-butyl-3-methylimidazolium	Imidazolium	Iodide	240.03	101.325	206.3	Crystal
412	Paulechka, Y. U.; Blokhin, A. V. (2014) J. Chem. Thermodyn. 79, 94-99.	1-butyl-3-methylimidazolium iodide	1-butyl-3-methylimidazolium	Imidazolium	Iodide	240.67	101.325	206.7	Crystal
413	Paulechka, Y. U.; Blokhin, A. V. (2014) J. Chem. Thermodyn. 79, 94-99.	1-butyl-3-methylimidazolium iodide	1-butyl-3-methylimidazolium	Imidazolium	Iodide	241.59	101.325	207.5	Crystal
414	Paulechka, Y. U.; Blokhin, A. V. (2014) J. Chem. Thermodyn. 79, 94-99.	1-butyl-3-methylimidazolium iodide	1-butyl-3-methylimidazolium	Imidazolium	Iodide	242.01	101.325	208	Crystal
415	Paulechka, Y. U.; Blokhin, A. V. (2014) J. Chem. Thermodyn. 79, 94-99.	1-butyl-3-methylimidazolium iodide	1-butyl-3-methylimidazolium	Imidazolium	Iodide	242.65	101.325	208.4	Crystal
416	Paulechka, Y. U.; Blokhin, A. V. (2014) J. Chem. Thermodyn. 79, 94-99.	1-butyl-3-methylimidazolium iodide	1-butyl-3-methylimidazolium	Imidazolium	Iodide	243.58	101.325	209.1	Crystal
417	Paulechka, Y. U.; Blokhin, A. V. (2014) J. Chem. Thermodyn. 79, 94-99.	1-butyl-3-methylimidazolium iodide	1-butyl-3-methylimidazolium	Imidazolium	Iodide	243.99	101.325	209.6	Crystal
418	Paulechka, Y. U.; Blokhin, A. V. (2014) J. Chem. Thermodyn. 79, 94-99.	1-butyl-3-methylimidazolium iodide	1-butyl-3-methylimidazolium	Imidazolium	Iodide	244.63	101.325	210	Crystal
419	Paulechka, Y. U.; Blokhin, A. V. (2014) J. Chem. Thermodyn. 79, 94-99.	1-butyl-3-methylimidazolium iodide	1-butyl-3-methylimidazolium	Imidazolium	Iodide	245.57	101.325	210.8	Crystal
420	Paulechka, Y. U.; Blokhin, A. V. (2014) J. Chem. Thermodyn. 79, 94-99.	1-butyl-3-methylimidazolium iodide	1-butyl-3-methylimidazolium	Imidazolium	Iodide	245.96	101.325	211.2	Crystal
421	Paulechka, Y. U.; Blokhin, A. V. (2014) J. Chem. Thermodyn. 79, 94-99.	1-butyl-3-methylimidazolium iodide	1-butyl-3-methylimidazolium	Imidazolium	Iodide	246.6	101.325	211.6	Crystal
422	Paulechka, Y. U.; Blokhin, A. V. (2014) J. Chem. Thermodyn. 79, 94-99.	1-butyl-3-methylimidazolium iodide	1-butyl-3-methylimidazolium	Imidazolium	Iodide	247.55	101.325	212.5	Crystal
423	Paulechka, Y. U.; Blokhin, A. V. (2014) J. Chem. Thermodyn. 79, 94-99.	1-butyl-3-methylimidazolium iodide	1-butyl-3-methylimidazolium	Imidazolium	Iodide	247.93	101.325	212.9	Crystal
424	Paulechka, Y. U.; Blokhin, A. V. (2014) J. Chem. Thermodyn. 79, 94-99.	1-butyl-3-methylimidazolium iodide	1-butyl-3-methylimidazolium	Imidazolium	Iodide	248.56	101.325	213.4	Crystal
425	Paulechka, Y. U.; Blokhin, A. V. (2014) J. Chem. Thermodyn. 79, 94-99.	1-butyl-3-methylimidazolium iodide	1-butyl-3-methylimidazolium	Imidazolium	Iodide	249.54	101.325	214.3	Crystal
426	Paulechka, Y. U.; Blokhin, A. V. (2014) J. Chem. Thermodyn. 79, 94-99.	1-butyl-3-methylimidazolium iodide	1-butyl-3-methylimidazolium	Imidazolium	Iodide	250.52	101.325	215.1	Crystal
427	Paulechka, Y. U.; Blokhin, A. V. (2014) J. Chem. Thermodyn. 79, 94-99.	1-butyl-3-methylimidazolium iodide	1-butyl-3-methylimidazolium	Imidazolium	Iodide	252.54	101.325	217.2	Crystal
428	Paulechka, Y. U.; Blokhin, A. V. (2014) J. Chem. Thermodyn. 79, 94-99.	1-butyl-3-methylimidazolium iodide	1-butyl-3-methylimidazolium	Imidazolium	Iodide	254.59	101.325	219.4	Crystal
429	Paulechka, Y. U.; Blokhin, A. V. (2014) J. Chem. Thermodyn. 79, 94-99.	1-butyl-3-methylimidazolium iodide	1-butyl-3-methylimidazolium	Imidazolium	Iodide	256.64	101.325	221.7	Crystal
430	Paulechka, Y. U.; Blokhin, A. V. (2014) J. Chem. Thermodyn. 79, 94-99.	1-butyl-3-methylimidazolium iodide	1-butyl-3-methylimidazolium	Imidazolium	Iodide	258.69	101.325	224.2	Crystal
431	Paulechka, Y. U.; Blokhin, A. V. (2014) J. Chem. Thermodyn. 79, 94-99.	1-butyl-3-methylimidazolium iodide	1-butyl-3-methylimidazolium	Imidazolium	Iodide	260.73	101.325	227	Crystal
432	Paulechka, Y. U.; Blokhin, A. V. (2014) J. Chem. Thermodyn. 79, 94-99.	1-butyl-3-methylimidazolium iodide	1-butyl-3-methylimidazolium	Imidazolium	Iodide	262.75	101.325	230.3	Crystal
433	Paulechka, Y. U.; Blokhin, A. V. (2014) J. Chem. Thermodyn. 79, 94-99.	1-butyl-3-methylimidazolium iodide	1-butyl-3-methylimidazolium	Imidazolium	Iodide	264.77	101.325	234	Crystal
434	Paulechka, Y. U.; Blokhin, A. V. (2014) J. Chem. Thermodyn. 79, 94-99.	1-butyl-3-methylimidazolium iodide	1-butyl-3-methylimidazolium	Imidazolium	Iodide	266.78	101.325	238.1	Crystal
435	Paulechka, Y. U.; Blokhin, A. V. (2014) J. Chem. Thermodyn. 79, 94-99.	1-butyl-3-methylimidazolium iodide	1-butyl-3-methylimidazolium	Imidazolium	Iodide	268.77	101.325	243.1	Crystal
436	Paulechka, Y. U.; Blokhin, A. V. (2014) J. Chem. Thermodyn. 79, 94-99.	1-butyl-3-methylimidazolium iodide	1-butyl-3-methylimidazolium	Imidazolium	Iodide	270.74	101.325	249	Crystal
437	Paulechka, Y. U.; Blokhin, A. V. (2014) J. Chem. Thermodyn. 79, 94-99.	1-butyl-3-methylimidazolium iodide	1-butyl-3-methylimidazolium	Imidazolium	Iodide	272.7	101.325	256.2	Crystal
438	Paulechka, Y. U.; Blokhin, A. V. (2014) J. Chem. Thermodyn. 79, 94-99.	1-butyl-3-methylimidazolium iodide	1-butyl-3-methylimidazolium	Imidazolium	Iodide	274.63	101.325	266.1	Crystal
439	Paulechka, Y. U.; Blokhin, A. V. (2014) J. Chem. Thermodyn. 79, 94-99.	1-butyl-3-methylimidazolium iodide	1-butyl-3-methylimidazolium	Imidazolium	Iodide	276.52	101.325	280.2	Crystal
440	Paulechka, Y. U.; Blokhin, A. V. (2014) J. Chem. Thermodyn. 79, 94-99.	1-butyl-3-methylimidazolium iodide	1-butyl-3-methylimidazolium	Imidazolium	Iodide	278.36	101.325	295.7	Crystal
441	Paulechka, Y. U.; Blokhin, A. V. (2014) J. Chem. Thermodyn. 79, 94-99.	1-butyl-3-methylimidazolium iodide	1-butyl-3-methylimidazolium	Imidazolium	Iodide	280.15	101.325	317.2	Crystal
442	Paulechka, Y. U.; Blokhin, A. V. (2014) J. Chem. Thermodyn. 79, 94-99.	1-butyl-3-methylimidazolium iodide	1-butyl-3-methylimidazolium	Imidazolium	Iodide	281.86	101.325	349.7	Crystal
443	Paulechka, Y. U.; Blokhin, A. V. (2014) J. Chem. Thermodyn. 79, 94-99.	1-butyl-3-methylimidazolium iodide	1-butyl-3-methylimidazolium	Imidazolium	Iodide	283.46	101.325	398.1	Crystal
444	Paulechka, Y. U.; Blokhin, A. V. (2014) J. Chem. Thermodyn. 79, 94-99.	1-butyl-3-methylimidazolium iodide	1-butyl-3-methylimidazolium	Imidazolium	Iodide	284.92	101.325	473.4	Crystal
445	Paulechka, Y. U.; Kabo, G. J.; Blokhin, A. V.; Shaplov, A. S.; Lozinskaya, E. I.; Vygodskii, Y. S. (2007) J. Chem. Thermodyn. 39(1), 158-166.	1-methyl-3-propylimidazolium bromide	1-methyl-3-propylimidazolium	Imidazolium	Bromide	79.74	101.325	92.595	Crystal
446	Paulechka, Y. U.; Kabo, G. J.; Blokhin, A. V.; Shaplov, A. S.; Lozinskaya, E. I.; Vygodskii, Y. S. (2007) J. Chem. Thermodyn. 39(1), 158-166.	1-methyl-3-propylimidazolium bromide	1-methyl-3-propylimidazolium	Imidazolium	Bromide	79.94	101.325	92.759	Crystal
447	Paulechka, Y. U.; Kabo, G. J.; Blokhin, A. V.; Shaplov, A. S.; Lozinskaya, E. I.; Vygodskii, Y. S. (2007) J. Chem. Thermodyn. 39(1), 158-166.	1-methyl-3-propylimidazolium bromide	1-methyl-3-propylimidazolium	Imidazolium	Bromide	81.27	101.325	93.841	Crystal
448	Paulechka, Y. U.; Kabo, G. J.; Blokhin, A. V.; Shaplov, A. S.; Lozinskaya, E. I.; Vygodskii, Y. S. (2007) J. Chem. Thermodyn. 39(1), 158-166.	1-methyl-3-propylimidazolium bromide	1-methyl-3-propylimidazolium	Imidazolium	Bromide	82.19	101.325	94.549	Crystal
449	Paulechka, Y. U.; Kabo, G. J.; Blokhin, A. V.; Shaplov, A. S.; Lozinskaya, E. I.; Vygodskii, Y. S. (2007) J. Chem. Thermodyn. 39(1), 158-166.	1-methyl-3-propylimidazolium bromide	1-methyl-3-propylimidazolium	Imidazolium	Bromide	82.6	101.325	94.865	Crystal
450	Paulechka, Y. U.; Kabo, G. J.; Blokhin, A. V.; Shaplov, A. S.; Lozinskaya, E. I.; Vygodskii, Y. S. (2007) J. Chem. Thermodyn. 39(1), 158-166.	1-methyl-3-propylimidazolium bromide	1-methyl-3-propylimidazolium	Imidazolium	Bromide	83.93	101.325	95.593	Crystal
451	Paulechka, Y. U.; Kabo, G. J.; Blokhin, A. V.; Shaplov, A. S.; Lozinskaya, E. I.; Vygodskii, Y. S. (2007) J. Chem. Thermodyn. 39(1), 158-166.	1-methyl-3-propylimidazolium bromide	1-methyl-3-propylimidazolium	Imidazolium	Bromide	84.2	101.325	95.759	Crystal
452	Paulechka, Y. U.; Kabo, G. J.; Blokhin, A. V.; Shaplov, A. S.; Lozinskaya, E. I.; Vygodskii, Y. S. (2007) J. Chem. Thermodyn. 39(1), 158-166.	1-methyl-3-propylimidazolium bromide	1-methyl-3-propylimidazolium	Imidazolium	Bromide	85.27	101.325	96.538	Crystal
453	Paulechka, Y. U.; Kabo, G. J.; Blokhin, A. V.; Shaplov, A. S.; Lozinskaya, E. I.; Vygodskii, Y. S. (2007) J. Chem. Thermodyn. 39(1), 158-166.	1-methyl-3-propylimidazolium bromide	1-methyl-3-propylimidazolium	Imidazolium	Bromide	86.22	101.325	97.262	Crystal
454	Paulechka, Y. U.; Kabo, G. J.; Blokhin, A. V.; Shaplov, A. S.; Lozinskaya, E. I.; Vygodskii, Y. S. (2007) J. Chem. Thermodyn. 39(1), 158-166.	1-methyl-3-propylimidazolium bromide	1-methyl-3-propylimidazolium	Imidazolium	Bromide	86.6	101.325	97.57	Crystal
455	Paulechka, Y. U.; Kabo, G. J.; Blokhin, A. V.; Shaplov, A. S.; Lozinskaya, E. I.; Vygodskii, Y. S. (2007) J. Chem. Thermodyn. 39(1), 158-166.	1-methyl-3-propylimidazolium bromide	1-methyl-3-propylimidazolium	Imidazolium	Bromide	87.94	101.325	98.491	Crystal
456	Paulechka, Y. U.; Kabo, G. J.; Blokhin, A. V.; Shaplov, A. S.; Lozinskaya, E. I.; Vygodskii, Y. S. (2007) J. Chem. Thermodyn. 39(1), 158-166.	1-methyl-3-propylimidazolium bromide	1-methyl-3-propylimidazolium	Imidazolium	Bromide	88.23	101.325	98.809	Crystal
457	Paulechka, Y. U.; Kabo, G. J.; Blokhin, A. V.; Shaplov, A. S.; Lozinskaya, E. I.; Vygodskii, Y. S. (2007) J. Chem. Thermodyn. 39(1), 158-166.	1-methyl-3-propylimidazolium bromide	1-methyl-3-propylimidazolium	Imidazolium	Bromide	89.27	101.325	99.531	Crystal
458	Paulechka, Y. U.; Kabo, G. J.; Blokhin, A. V.; Shaplov, A. S.; Lozinskaya, E. I.; Vygodskii, Y. S. (2007) J. Chem. Thermodyn. 39(1), 158-166.	1-methyl-3-propylimidazolium bromide	1-methyl-3-propylimidazolium	Imidazolium	Bromide	90.61	101.325	100.474	Crystal
459	Paulechka, Y. U.; Kabo, G. J.; Blokhin, A. V.; Shaplov, A. S.; Lozinskaya, E. I.; Vygodskii, Y. S. (2007) J. Chem. Thermodyn. 39(1), 158-166.	1-methyl-3-propylimidazolium bromide	1-methyl-3-propylimidazolium	Imidazolium	Bromide	91.95	101.325	101.377	Crystal
460	Paulechka, Y. U.; Kabo, G. J.; Blokhin, A. V.; Shaplov, A. S.; Lozinskaya, E. I.; Vygodskii, Y. S. (2007) J. Chem. Thermodyn. 39(1), 158-166.	1-methyl-3-propylimidazolium bromide	1-methyl-3-propylimidazolium	Imidazolium	Bromide	92.27	101.325	101.66	Crystal
461	Paulechka, Y. U.; Kabo, G. J.; Blokhin, A. V.; Shaplov, A. S.; Lozinskaya, E. I.; Vygodskii, Y. S. (2007) J. Chem. Thermodyn. 39(1), 158-166.	1-methyl-3-propylimidazolium bromide	1-methyl-3-propylimidazolium	Imidazolium	Bromide	93.29	101.325	102.408	Crystal
462	Paulechka, Y. U.; Kabo, G. J.; Blokhin, A. V.; Shaplov, A. S.; Lozinskaya, E. I.; Vygodskii, Y. S. (2007) J. Chem. Thermodyn. 39(1), 158-166.	1-methyl-3-propylimidazolium bromide	1-methyl-3-propylimidazolium	Imidazolium	Bromide	94.29	101.325	103.091	Crystal
463	Paulechka, Y. U.; Kabo, G. J.; Blokhin, A. V.; Shaplov, A. S.; Lozinskaya, E. I.; Vygodskii, Y. S. (2007) J. Chem. Thermodyn. 39(1), 158-166.	1-methyl-3-propylimidazolium bromide	1-methyl-3-propylimidazolium	Imidazolium	Bromide	94.64	101.325	103.356	Crystal
464	Paulechka, Y. U.; Kabo, G. J.; Blokhin, A. V.; Shaplov, A. S.; Lozinskaya, E. I.; Vygodskii, Y. S. (2007) J. Chem. Thermodyn. 39(1), 158-166.	1-methyl-3-propylimidazolium bromide	1-methyl-3-propylimidazolium	Imidazolium	Bromide	95.98	101.325	104.283	Crystal
465	Paulechka, Y. U.; Kabo, G. J.; Blokhin, A. V.; Shaplov, A. S.; Lozinskaya, E. I.; Vygodskii, Y. S. (2007) J. Chem. Thermodyn. 39(1), 158-166.	1-methyl-3-propylimidazolium bromide	1-methyl-3-propylimidazolium	Imidazolium	Bromide	96.31	101.325	104.511	Crystal
466	Paulechka, Y. U.; Kabo, G. J.; Blokhin, A. V.; Shaplov, A. S.; Lozinskaya, E. I.; Vygodskii, Y. S. (2007) J. Chem. Thermodyn. 39(1), 158-166.	1-methyl-3-propylimidazolium bromide	1-methyl-3-propylimidazolium	Imidazolium	Bromide	97.33	101.325	105.239	Crystal
467	Paulechka, Y. U.; Kabo, G. J.; Blokhin, A. V.; Shaplov, A. S.; Lozinskaya, E. I.; Vygodskii, Y. S. (2007) J. Chem. Thermodyn. 39(1), 158-166.	1-methyl-3-propylimidazolium bromide	1-methyl-3-propylimidazolium	Imidazolium	Bromide	98.33	101.325	105.879	Crystal
468	Paulechka, Y. U.; Kabo, G. J.; Blokhin, A. V.; Shaplov, A. S.; Lozinskaya, E. I.; Vygodskii, Y. S. (2007) J. Chem. Thermodyn. 39(1), 158-166.	1-methyl-3-propylimidazolium bromide	1-methyl-3-propylimidazolium	Imidazolium	Bromide	98.67	101.325	106.053	Crystal
469	Paulechka, Y. U.; Kabo, G. J.; Blokhin, A. V.; Shaplov, A. S.; Lozinskaya, E. I.; Vygodskii, Y. S. (2007) J. Chem. Thermodyn. 39(1), 158-166.	1-methyl-3-propylimidazolium bromide	1-methyl-3-propylimidazolium	Imidazolium	Bromide	100.03	101.325	106.925	Crystal
470	Paulechka, Y. U.; Kabo, G. J.; Blokhin, A. V.; Shaplov, A. S.; Lozinskaya, E. I.; Vygodskii, Y. S. (2007) J. Chem. Thermodyn. 39(1), 158-166.	1-methyl-3-propylimidazolium bromide	1-methyl-3-propylimidazolium	Imidazolium	Bromide	100.36	101.325	107.183	Crystal
471	Paulechka, Y. U.; Kabo, G. J.; Blokhin, A. V.; Shaplov, A. S.; Lozinskaya, E. I.; Vygodskii, Y. S. (2007) J. Chem. Thermodyn. 39(1), 158-166.	1-methyl-3-propylimidazolium bromide	1-methyl-3-propylimidazolium	Imidazolium	Bromide	101.38	101.325	107.813	Crystal
472	Paulechka, Y. U.; Kabo, G. J.; Blokhin, A. V.; Shaplov, A. S.; Lozinskaya, E. I.; Vygodskii, Y. S. (2007) J. Chem. Thermodyn. 39(1), 158-166.	1-methyl-3-propylimidazolium bromide	1-methyl-3-propylimidazolium	Imidazolium	Bromide	102.39	101.325	108.438	Crystal
473	Paulechka, Y. U.; Kabo, G. J.; Blokhin, A. V.; Shaplov, A. S.; Lozinskaya, E. I.; Vygodskii, Y. S. (2007) J. Chem. Thermodyn. 39(1), 158-166.	1-methyl-3-propylimidazolium bromide	1-methyl-3-propylimidazolium	Imidazolium	Bromide	102.74	101.325	108.692	Crystal
474	Paulechka, Y. U.; Kabo, G. J.; Blokhin, A. V.; Shaplov, A. S.; Lozinskaya, E. I.; Vygodskii, Y. S. (2007) J. Chem. Thermodyn. 39(1), 158-166.	1-methyl-3-propylimidazolium bromide	1-methyl-3-propylimidazolium	Imidazolium	Bromide	104.09	101.325	109.457	Crystal
475	Paulechka, Y. U.; Kabo, G. J.; Blokhin, A. V.; Shaplov, A. S.; Lozinskaya, E. I.; Vygodskii, Y. S. (2007) J. Chem. Thermodyn. 39(1), 158-166.	1-methyl-3-propylimidazolium bromide	1-methyl-3-propylimidazolium	Imidazolium	Bromide	104.42	101.325	109.765	Crystal
476	Paulechka, Y. U.; Kabo, G. J.; Blokhin, A. V.; Shaplov, A. S.; Lozinskaya, E. I.; Vygodskii, Y. S. (2007) J. Chem. Thermodyn. 39(1), 158-166.	1-methyl-3-propylimidazolium bromide	1-methyl-3-propylimidazolium	Imidazolium	Bromide	105.45	101.325	110.358	Crystal
477	Paulechka, Y. U.; Kabo, G. J.; Blokhin, A. V.; Shaplov, A. S.; Lozinskaya, E. I.; Vygodskii, Y. S. (2007) J. Chem. Thermodyn. 39(1), 158-166.	1-methyl-3-propylimidazolium bromide	1-methyl-3-propylimidazolium	Imidazolium	Bromide	106.45	101.325	111.063	Crystal
478	Paulechka, Y. U.; Kabo, G. J.; Blokhin, A. V.; Shaplov, A. S.; Lozinskaya, E. I.; Vygodskii, Y. S. (2007) J. Chem. Thermodyn. 39(1), 158-166.	1-methyl-3-propylimidazolium bromide	1-methyl-3-propylimidazolium	Imidazolium	Bromide	106.81	101.325	111.309	Crystal
479	Paulechka, Y. U.; Kabo, G. J.; Blokhin, A. V.; Shaplov, A. S.; Lozinskaya, E. I.; Vygodskii, Y. S. (2007) J. Chem. Thermodyn. 39(1), 158-166.	1-methyl-3-propylimidazolium bromide	1-methyl-3-propylimidazolium	Imidazolium	Bromide	108.17	101.325	112.144	Crystal
480	Paulechka, Y. U.; Kabo, G. J.; Blokhin, A. V.; Shaplov, A. S.; Lozinskaya, E. I.; Vygodskii, Y. S. (2007) J. Chem. Thermodyn. 39(1), 158-166.	1-methyl-3-propylimidazolium bromide	1-methyl-3-propylimidazolium	Imidazolium	Bromide	108.48	101.325	112.423	Crystal
481	Paulechka, Y. U.; Kabo, G. J.; Blokhin, A. V.; Shaplov, A. S.; Lozinskaya, E. I.; Vygodskii, Y. S. (2007) J. Chem. Thermodyn. 39(1), 158-166.	1-methyl-3-propylimidazolium bromide	1-methyl-3-propylimidazolium	Imidazolium	Bromide	109.53	101.325	112.922	Crystal
482	Paulechka, Y. U.; Kabo, G. J.; Blokhin, A. V.; Shaplov, A. S.; Lozinskaya, E. I.; Vygodskii, Y. S. (2007) J. Chem. Thermodyn. 39(1), 158-166.	1-methyl-3-propylimidazolium bromide	1-methyl-3-propylimidazolium	Imidazolium	Bromide	110.52	101.325	113.596	Crystal
483	Paulechka, Y. U.; Kabo, G. J.; Blokhin, A. V.; Shaplov, A. S.; Lozinskaya, E. I.; Vygodskii, Y. S. (2007) J. Chem. Thermodyn. 39(1), 158-166.	1-methyl-3-propylimidazolium bromide	1-methyl-3-propylimidazolium	Imidazolium	Bromide	110.89	101.325	113.713	Crystal
484	Paulechka, Y. U.; Kabo, G. J.; Blokhin, A. V.; Shaplov, A. S.; Lozinskaya, E. I.; Vygodskii, Y. S. (2007) J. Chem. Thermodyn. 39(1), 158-166.	1-methyl-3-propylimidazolium bromide	1-methyl-3-propylimidazolium	Imidazolium	Bromide	112.25	101.325	114.503	Crystal
485	Paulechka, Y. U.; Kabo, G. J.; Blokhin, A. V.; Shaplov, A. S.; Lozinskaya, E. I.; Vygodskii, Y. S. (2007) J. Chem. Thermodyn. 39(1), 158-166.	1-methyl-3-propylimidazolium bromide	1-methyl-3-propylimidazolium	Imidazolium	Bromide	112.57	101.325	114.759	Crystal
486	Paulechka, Y. U.; Kabo, G. J.; Blokhin, A. V.; Shaplov, A. S.; Lozinskaya, E. I.; Vygodskii, Y. S. (2007) J. Chem. Thermodyn. 39(1), 158-166.	1-methyl-3-propylimidazolium bromide	1-methyl-3-propylimidazolium	Imidazolium	Bromide	113.61	101.325	115.321	Crystal
487	Paulechka, Y. U.; Kabo, G. J.; Blokhin, A. V.; Shaplov, A. S.; Lozinskaya, E. I.; Vygodskii, Y. S. (2007) J. Chem. Thermodyn. 39(1), 158-166.	1-methyl-3-propylimidazolium bromide	1-methyl-3-propylimidazolium	Imidazolium	Bromide	114.61	101.325	115.897	Crystal
488	Paulechka, Y. U.; Kabo, G. J.; Blokhin, A. V.; Shaplov, A. S.; Lozinskaya, E. I.; Vygodskii, Y. S. (2007) J. Chem. Thermodyn. 39(1), 158-166.	1-methyl-3-propylimidazolium bromide	1-methyl-3-propylimidazolium	Imidazolium	Bromide	114.97	101.325	116.195	Crystal
489	Paulechka, Y. U.; Kabo, G. J.; Blokhin, A. V.; Shaplov, A. S.; Lozinskaya, E. I.; Vygodskii, Y. S. (2007) J. Chem. Thermodyn. 39(1), 158-166.	1-methyl-3-propylimidazolium bromide	1-methyl-3-propylimidazolium	Imidazolium	Bromide	116.34	101.325	116.927	Crystal
490	Paulechka, Y. U.; Kabo, G. J.; Blokhin, A. V.; Shaplov, A. S.; Lozinskaya, E. I.; Vygodskii, Y. S. (2007) J. Chem. Thermodyn. 39(1), 158-166.	1-methyl-3-propylimidazolium bromide	1-methyl-3-propylimidazolium	Imidazolium	Bromide	116.65	101.325	117.034	Crystal
491	Paulechka, Y. U.; Kabo, G. J.; Blokhin, A. V.; Shaplov, A. S.; Lozinskaya, E. I.; Vygodskii, Y. S. (2007) J. Chem. Thermodyn. 39(1), 158-166.	1-methyl-3-propylimidazolium bromide	1-methyl-3-propylimidazolium	Imidazolium	Bromide	117.71	101.325	117.69	Crystal
492	Paulechka, Y. U.; Kabo, G. J.; Blokhin, A. V.; Shaplov, A. S.; Lozinskaya, E. I.; Vygodskii, Y. S. (2007) J. Chem. Thermodyn. 39(1), 158-166.	1-methyl-3-propylimidazolium bromide	1-methyl-3-propylimidazolium	Imidazolium	Bromide	118.69	101.325	118.242	Crystal
493	Paulechka, Y. U.; Kabo, G. J.; Blokhin, A. V.; Shaplov, A. S.; Lozinskaya, E. I.; Vygodskii, Y. S. (2007) J. Chem. Thermodyn. 39(1), 158-166.	1-methyl-3-propylimidazolium bromide	1-methyl-3-propylimidazolium	Imidazolium	Bromide	119.07	101.325	118.465	Crystal
494	Paulechka, Y. U.; Kabo, G. J.; Blokhin, A. V.; Shaplov, A. S.; Lozinskaya, E. I.; Vygodskii, Y. S. (2007) J. Chem. Thermodyn. 39(1), 158-166.	1-methyl-3-propylimidazolium bromide	1-methyl-3-propylimidazolium	Imidazolium	Bromide	120.44	101.325	119.222	Crystal
495	Paulechka, Y. U.; Kabo, G. J.; Blokhin, A. V.; Shaplov, A. S.; Lozinskaya, E. I.; Vygodskii, Y. S. (2007) J. Chem. Thermodyn. 39(1), 158-166.	1-methyl-3-propylimidazolium bromide	1-methyl-3-propylimidazolium	Imidazolium	Bromide	120.73	101.325	119.355	Crystal
496	Paulechka, Y. U.; Kabo, G. J.; Blokhin, A. V.; Shaplov, A. S.; Lozinskaya, E. I.; Vygodskii, Y. S. (2007) J. Chem. Thermodyn. 39(1), 158-166.	1-methyl-3-propylimidazolium bromide	1-methyl-3-propylimidazolium	Imidazolium	Bromide	121.82	101.325	120.01	Crystal
497	Paulechka, Y. U.; Kabo, G. J.; Blokhin, A. V.; Shaplov, A. S.; Lozinskaya, E. I.; Vygodskii, Y. S. (2007) J. Chem. Thermodyn. 39(1), 158-166.	1-methyl-3-propylimidazolium bromide	1-methyl-3-propylimidazolium	Imidazolium	Bromide	122.78	101.325	120.508	Crystal
498	Paulechka, Y. U.; Kabo, G. J.; Blokhin, A. V.; Shaplov, A. S.; Lozinskaya, E. I.; Vygodskii, Y. S. (2007) J. Chem. Thermodyn. 39(1), 158-166.	1-methyl-3-propylimidazolium bromide	1-methyl-3-propylimidazolium	Imidazolium	Bromide	123.19	101.325	120.738	Crystal
499	Paulechka, Y. U.; Kabo, G. J.; Blokhin, A. V.; Shaplov, A. S.; Lozinskaya, E. I.; Vygodskii, Y. S. (2007) J. Chem. Thermodyn. 39(1), 158-166.	1-methyl-3-propylimidazolium bromide	1-methyl-3-propylimidazolium	Imidazolium	Bromide	124.56	101.325	121.492	Crystal
500	Paulechka, Y. U.; Kabo, G. J.; Blokhin, A. V.; Shaplov, A. S.; Lozinskaya, E. I.; Vygodskii, Y. S. (2007) J. Chem. Thermodyn. 39(1), 158-166.	1-methyl-3-propylimidazolium bromide	1-methyl-3-propylimidazolium	Imidazolium	Bromide	124.82	101.325	121.636	Crystal
501	Paulechka, Y. U.; Kabo, G. J.; Blokhin, A. V.; Shaplov, A. S.; Lozinskaya, E. I.; Vygodskii, Y. S. (2007) J. Chem. Thermodyn. 39(1), 158-166.	1-methyl-3-propylimidazolium bromide	1-methyl-3-propylimidazolium	Imidazolium	Bromide	125.93	101.325	122.239	Crystal
502	Paulechka, Y. U.; Kabo, G. J.; Blokhin, A. V.; Shaplov, A. S.; Lozinskaya, E. I.; Vygodskii, Y. S. (2007) J. Chem. Thermodyn. 39(1), 158-166.	1-methyl-3-propylimidazolium bromide	1-methyl-3-propylimidazolium	Imidazolium	Bromide	126.87	101.325	122.803	Crystal
503	Paulechka, Y. U.; Kabo, G. J.; Blokhin, A. V.; Shaplov, A. S.; Lozinskaya, E. I.; Vygodskii, Y. S. (2007) J. Chem. Thermodyn. 39(1), 158-166.	1-methyl-3-propylimidazolium bromide	1-methyl-3-propylimidazolium	Imidazolium	Bromide	127.3	101.325	122.934	Crystal
504	Paulechka, Y. U.; Kabo, G. J.; Blokhin, A. V.; Shaplov, A. S.; Lozinskaya, E. I.; Vygodskii, Y. S. (2007) J. Chem. Thermodyn. 39(1), 158-166.	1-methyl-3-propylimidazolium bromide	1-methyl-3-propylimidazolium	Imidazolium	Bromide	128.67	101.325	123.681	Crystal
505	Paulechka, Y. U.; Kabo, G. J.; Blokhin, A. V.; Shaplov, A. S.; Lozinskaya, E. I.; Vygodskii, Y. S. (2007) J. Chem. Thermodyn. 39(1), 158-166.	1-methyl-3-propylimidazolium bromide	1-methyl-3-propylimidazolium	Imidazolium	Bromide	128.92	101.325	123.906	Crystal
506	Paulechka, Y. U.; Kabo, G. J.; Blokhin, A. V.; Shaplov, A. S.; Lozinskaya, E. I.; Vygodskii, Y. S. (2007) J. Chem. Thermodyn. 39(1), 158-166.	1-methyl-3-propylimidazolium bromide	1-methyl-3-propylimidazolium	Imidazolium	Bromide	130.04	101.325	124.376	Crystal
507	Paulechka, Y. U.; Kabo, G. J.; Blokhin, A. V.; Shaplov, A. S.; Lozinskaya, E. I.; Vygodskii, Y. S. (2007) J. Chem. Thermodyn. 39(1), 158-166.	1-methyl-3-propylimidazolium bromide	1-methyl-3-propylimidazolium	Imidazolium	Bromide	130.97	101.325	125.11	Crystal
508	Paulechka, Y. U.; Kabo, G. J.; Blokhin, A. V.; Shaplov, A. S.; Lozinskaya, E. I.; Vygodskii, Y. S. (2007) J. Chem. Thermodyn. 39(1), 158-166.	1-methyl-3-propylimidazolium bromide	1-methyl-3-propylimidazolium	Imidazolium	Bromide	131.41	101.325	125.145	Crystal
509	Paulechka, Y. U.; Kabo, G. J.; Blokhin, A. V.; Shaplov, A. S.; Lozinskaya, E. I.; Vygodskii, Y. S. (2007) J. Chem. Thermodyn. 39(1), 158-166.	1-methyl-3-propylimidazolium bromide	1-methyl-3-propylimidazolium	Imidazolium	Bromide	132.79	101.325	125.914	Crystal
510	Paulechka, Y. U.; Kabo, G. J.; Blokhin, A. V.; Shaplov, A. S.; Lozinskaya, E. I.; Vygodskii, Y. S. (2007) J. Chem. Thermodyn. 39(1), 158-166.	1-methyl-3-propylimidazolium bromide	1-methyl-3-propylimidazolium	Imidazolium	Bromide	133.03	101.325	126.191	Crystal
511	Paulechka, Y. U.; Kabo, G. J.; Blokhin, A. V.; Shaplov, A. S.; Lozinskaya, E. I.; Vygodskii, Y. S. (2007) J. Chem. Thermodyn. 39(1), 158-166.	1-methyl-3-propylimidazolium bromide	1-methyl-3-propylimidazolium	Imidazolium	Bromide	134.16	101.325	126.595	Crystal
512	Paulechka, Y. U.; Kabo, G. J.; Blokhin, A. V.; Shaplov, A. S.; Lozinskaya, E. I.; Vygodskii, Y. S. (2007) J. Chem. Thermodyn. 39(1), 158-166.	1-methyl-3-propylimidazolium bromide	1-methyl-3-propylimidazolium	Imidazolium	Bromide	135.08	101.325	127.077	Crystal
513	Paulechka, Y. U.; Kabo, G. J.; Blokhin, A. V.; Shaplov, A. S.; Lozinskaya, E. I.; Vygodskii, Y. S. (2007) J. Chem. Thermodyn. 39(1), 158-166.	1-methyl-3-propylimidazolium bromide	1-methyl-3-propylimidazolium	Imidazolium	Bromide	135.53	101.325	127.321	Crystal
514	Paulechka, Y. U.; Kabo, G. J.; Blokhin, A. V.; Shaplov, A. S.; Lozinskaya, E. I.; Vygodskii, Y. S. (2007) J. Chem. Thermodyn. 39(1), 158-166.	1-methyl-3-propylimidazolium bromide	1-methyl-3-propylimidazolium	Imidazolium	Bromide	136.16	101.325	127.658	Crystal
515	Paulechka, Y. U.; Kabo, G. J.; Blokhin, A. V.; Shaplov, A. S.; Lozinskaya, E. I.; Vygodskii, Y. S. (2007) J. Chem. Thermodyn. 39(1), 158-166.	1-methyl-3-propylimidazolium bromide	1-methyl-3-propylimidazolium	Imidazolium	Bromide	136.91	101.325	128.035	Crystal
516	Paulechka, Y. U.; Kabo, G. J.; Blokhin, A. V.; Shaplov, A. S.; Lozinskaya, E. I.; Vygodskii, Y. S. (2007) J. Chem. Thermodyn. 39(1), 158-166.	1-methyl-3-propylimidazolium bromide	1-methyl-3-propylimidazolium	Imidazolium	Bromide	137.14	101.325	128.195	Crystal
517	Paulechka, Y. U.; Kabo, G. J.; Blokhin, A. V.; Shaplov, A. S.; Lozinskaya, E. I.; Vygodskii, Y. S. (2007) J. Chem. Thermodyn. 39(1), 158-166.	1-methyl-3-propylimidazolium bromide	1-methyl-3-propylimidazolium	Imidazolium	Bromide	138.28	101.325	128.818	Crystal
518	Paulechka, Y. U.; Kabo, G. J.; Blokhin, A. V.; Shaplov, A. S.; Lozinskaya, E. I.; Vygodskii, Y. S. (2007) J. Chem. Thermodyn. 39(1), 158-166.	1-methyl-3-propylimidazolium bromide	1-methyl-3-propylimidazolium	Imidazolium	Bromide	138.66	101.325	128.999	Crystal
519	Paulechka, Y. U.; Kabo, G. J.; Blokhin, A. V.; Shaplov, A. S.; Lozinskaya, E. I.; Vygodskii, Y. S. (2007) J. Chem. Thermodyn. 39(1), 158-166.	1-methyl-3-propylimidazolium bromide	1-methyl-3-propylimidazolium	Imidazolium	Bromide	139.66	101.325	129.534	Crystal
520	Paulechka, Y. U.; Kabo, G. J.; Blokhin, A. V.; Shaplov, A. S.; Lozinskaya, E. I.; Vygodskii, Y. S. (2007) J. Chem. Thermodyn. 39(1), 158-166.	1-methyl-3-propylimidazolium bromide	1-methyl-3-propylimidazolium	Imidazolium	Bromide	140.72	101.325	130.076	Crystal
521	Paulechka, Y. U.; Kabo, G. J.; Blokhin, A. V.; Shaplov, A. S.; Lozinskaya, E. I.; Vygodskii, Y. S. (2007) J. Chem. Thermodyn. 39(1), 158-166.	1-methyl-3-propylimidazolium bromide	1-methyl-3-propylimidazolium	Imidazolium	Bromide	141.03	101.325	130.248	Crystal
522	Paulechka, Y. U.; Kabo, G. J.; Blokhin, A. V.; Shaplov, A. S.; Lozinskaya, E. I.; Vygodskii, Y. S. (2007) J. Chem. Thermodyn. 39(1), 158-166.	1-methyl-3-propylimidazolium bromide	1-methyl-3-propylimidazolium	Imidazolium	Bromide	142.4	101.325	130.906	Crystal
523	Paulechka, Y. U.; Kabo, G. J.; Blokhin, A. V.; Shaplov, A. S.; Lozinskaya, E. I.; Vygodskii, Y. S. (2007) J. Chem. Thermodyn. 39(1), 158-166.	1-methyl-3-propylimidazolium bromide	1-methyl-3-propylimidazolium	Imidazolium	Bromide	142.78	101.325	131.159	Crystal
524	Paulechka, Y. U.; Kabo, G. J.; Blokhin, A. V.; Shaplov, A. S.; Lozinskaya, E. I.; Vygodskii, Y. S. (2007) J. Chem. Thermodyn. 39(1), 158-166.	1-methyl-3-propylimidazolium bromide	1-methyl-3-propylimidazolium	Imidazolium	Bromide	143.79	101.325	131.716	Crystal
525	Paulechka, Y. U.; Kabo, G. J.; Blokhin, A. V.; Shaplov, A. S.; Lozinskaya, E. I.; Vygodskii, Y. S. (2007) J. Chem. Thermodyn. 39(1), 158-166.	1-methyl-3-propylimidazolium bromide	1-methyl-3-propylimidazolium	Imidazolium	Bromide	144.84	101.325	132.225	Crystal
526	Paulechka, Y. U.; Kabo, G. J.; Blokhin, A. V.; Shaplov, A. S.; Lozinskaya, E. I.; Vygodskii, Y. S. (2007) J. Chem. Thermodyn. 39(1), 158-166.	1-methyl-3-propylimidazolium bromide	1-methyl-3-propylimidazolium	Imidazolium	Bromide	145.17	101.325	132.408	Crystal
527	Paulechka, Y. U.; Kabo, G. J.; Blokhin, A. V.; Shaplov, A. S.; Lozinskaya, E. I.; Vygodskii, Y. S. (2007) J. Chem. Thermodyn. 39(1), 158-166.	1-methyl-3-propylimidazolium bromide	1-methyl-3-propylimidazolium	Imidazolium	Bromide	146.55	101.325	133.107	Crystal
528	Paulechka, Y. U.; Kabo, G. J.; Blokhin, A. V.; Shaplov, A. S.; Lozinskaya, E. I.; Vygodskii, Y. S. (2007) J. Chem. Thermodyn. 39(1), 158-166.	1-methyl-3-propylimidazolium bromide	1-methyl-3-propylimidazolium	Imidazolium	Bromide	146.9	101.325	133.3	Crystal
529	Paulechka, Y. U.; Kabo, G. J.; Blokhin, A. V.; Shaplov, A. S.; Lozinskaya, E. I.; Vygodskii, Y. S. (2007) J. Chem. Thermodyn. 39(1), 158-166.	1-methyl-3-propylimidazolium bromide	1-methyl-3-propylimidazolium	Imidazolium	Bromide	147.92	101.325	133.829	Crystal
530	Paulechka, Y. U.; Kabo, G. J.; Blokhin, A. V.; Shaplov, A. S.; Lozinskaya, E. I.; Vygodskii, Y. S. (2007) J. Chem. Thermodyn. 39(1), 158-166.	1-methyl-3-propylimidazolium bromide	1-methyl-3-propylimidazolium	Imidazolium	Bromide	148.96	101.325	134.321	Crystal
531	Paulechka, Y. U.; Kabo, G. J.; Blokhin, A. V.; Shaplov, A. S.; Lozinskaya, E. I.; Vygodskii, Y. S. (2007) J. Chem. Thermodyn. 39(1), 158-166.	1-methyl-3-propylimidazolium bromide	1-methyl-3-propylimidazolium	Imidazolium	Bromide	149.3	101.325	134.52	Crystal
532	Paulechka, Y. U.; Kabo, G. J.; Blokhin, A. V.; Shaplov, A. S.; Lozinskaya, E. I.; Vygodskii, Y. S. (2007) J. Chem. Thermodyn. 39(1), 158-166.	1-methyl-3-propylimidazolium bromide	1-methyl-3-propylimidazolium	Imidazolium	Bromide	150.68	101.325	135.211	Crystal
533	Paulechka, Y. U.; Kabo, G. J.; Blokhin, A. V.; Shaplov, A. S.; Lozinskaya, E. I.; Vygodskii, Y. S. (2007) J. Chem. Thermodyn. 39(1), 158-166.	1-methyl-3-propylimidazolium bromide	1-methyl-3-propylimidazolium	Imidazolium	Bromide	151.02	101.325	135.373	Crystal
534	Paulechka, Y. U.; Kabo, G. J.; Blokhin, A. V.; Shaplov, A. S.; Lozinskaya, E. I.; Vygodskii, Y. S. (2007) J. Chem. Thermodyn. 39(1), 158-166.	1-methyl-3-propylimidazolium bromide	1-methyl-3-propylimidazolium	Imidazolium	Bromide	152.06	101.325	135.886	Crystal
535	Paulechka, Y. U.; Kabo, G. J.; Blokhin, A. V.; Shaplov, A. S.; Lozinskaya, E. I.; Vygodskii, Y. S. (2007) J. Chem. Thermodyn. 39(1), 158-166.	1-methyl-3-propylimidazolium bromide	1-methyl-3-propylimidazolium	Imidazolium	Bromide	153.09	101.325	136.415	Crystal
536	Paulechka, Y. U.; Kabo, G. J.; Blokhin, A. V.; Shaplov, A. S.; Lozinskaya, E. I.; Vygodskii, Y. S. (2007) J. Chem. Thermodyn. 39(1), 158-166.	1-methyl-3-propylimidazolium bromide	1-methyl-3-propylimidazolium	Imidazolium	Bromide	153.43	101.325	136.631	Crystal
537	Paulechka, Y. U.; Kabo, G. J.; Blokhin, A. V.; Shaplov, A. S.; Lozinskaya, E. I.; Vygodskii, Y. S. (2007) J. Chem. Thermodyn. 39(1), 158-166.	1-methyl-3-propylimidazolium bromide	1-methyl-3-propylimidazolium	Imidazolium	Bromide	154.81	101.325	137.369	Crystal
538	Paulechka, Y. U.; Kabo, G. J.; Blokhin, A. V.; Shaplov, A. S.; Lozinskaya, E. I.; Vygodskii, Y. S. (2007) J. Chem. Thermodyn. 39(1), 158-166.	1-methyl-3-propylimidazolium bromide	1-methyl-3-propylimidazolium	Imidazolium	Bromide	155.15	101.325	137.482	Crystal
539	Paulechka, Y. U.; Kabo, G. J.; Blokhin, A. V.; Shaplov, A. S.; Lozinskaya, E. I.; Vygodskii, Y. S. (2007) J. Chem. Thermodyn. 39(1), 158-166.	1-methyl-3-propylimidazolium bromide	1-methyl-3-propylimidazolium	Imidazolium	Bromide	156.19	101.325	138.074	Crystal
540	Paulechka, Y. U.; Kabo, G. J.; Blokhin, A. V.; Shaplov, A. S.; Lozinskaya, E. I.; Vygodskii, Y. S. (2007) J. Chem. Thermodyn. 39(1), 158-166.	1-methyl-3-propylimidazolium bromide	1-methyl-3-propylimidazolium	Imidazolium	Bromide	157.22	101.325	138.554	Crystal
541	Paulechka, Y. U.; Kabo, G. J.; Blokhin, A. V.; Shaplov, A. S.; Lozinskaya, E. I.; Vygodskii, Y. S. (2007) J. Chem. Thermodyn. 39(1), 158-166.	1-methyl-3-propylimidazolium bromide	1-methyl-3-propylimidazolium	Imidazolium	Bromide	157.57	101.325	138.807	Crystal
542	Paulechka, Y. U.; Kabo, G. J.; Blokhin, A. V.; Shaplov, A. S.; Lozinskaya, E. I.; Vygodskii, Y. S. (2007) J. Chem. Thermodyn. 39(1), 158-166.	1-methyl-3-propylimidazolium bromide	1-methyl-3-propylimidazolium	Imidazolium	Bromide	158.95	101.325	139.502	Crystal
543	Paulechka, Y. U.; Kabo, G. J.; Blokhin, A. V.; Shaplov, A. S.; Lozinskaya, E. I.; Vygodskii, Y. S. (2007) J. Chem. Thermodyn. 39(1), 158-166.	1-methyl-3-propylimidazolium bromide	1-methyl-3-propylimidazolium	Imidazolium	Bromide	159.29	101.325	139.635	Crystal
544	Paulechka, Y. U.; Kabo, G. J.; Blokhin, A. V.; Shaplov, A. S.; Lozinskaya, E. I.; Vygodskii, Y. S. (2007) J. Chem. Thermodyn. 39(1), 158-166.	1-methyl-3-propylimidazolium bromide	1-methyl-3-propylimidazolium	Imidazolium	Bromide	160.32	101.325	140.238	Crystal
545	Paulechka, Y. U.; Kabo, G. J.; Blokhin, A. V.; Shaplov, A. S.; Lozinskaya, E. I.; Vygodskii, Y. S. (2007) J. Chem. Thermodyn. 39(1), 158-166.	1-methyl-3-propylimidazolium bromide	1-methyl-3-propylimidazolium	Imidazolium	Bromide	161.35	101.325	140.749	Crystal
546	Paulechka, Y. U.; Kabo, G. J.; Blokhin, A. V.; Shaplov, A. S.; Lozinskaya, E. I.; Vygodskii, Y. S. (2007) J. Chem. Thermodyn. 39(1), 158-166.	1-methyl-3-propylimidazolium bromide	1-methyl-3-propylimidazolium	Imidazolium	Bromide	161.7	101.325	141.044	Crystal
547	Paulechka, Y. U.; Kabo, G. J.; Blokhin, A. V.; Shaplov, A. S.; Lozinskaya, E. I.; Vygodskii, Y. S. (2007) J. Chem. Thermodyn. 39(1), 158-166.	1-methyl-3-propylimidazolium bromide	1-methyl-3-propylimidazolium	Imidazolium	Bromide	163.07	101.325	141.949	Crystal
548	Paulechka, Y. U.; Kabo, G. J.; Blokhin, A. V.; Shaplov, A. S.; Lozinskaya, E. I.; Vygodskii, Y. S. (2007) J. Chem. Thermodyn. 39(1), 158-166.	1-methyl-3-propylimidazolium bromide	1-methyl-3-propylimidazolium	Imidazolium	Bromide	163.42	101.325	142.156	Crystal
549	Paulechka, Y. U.; Kabo, G. J.; Blokhin, A. V.; Shaplov, A. S.; Lozinskaya, E. I.; Vygodskii, Y. S. (2007) J. Chem. Thermodyn. 39(1), 158-166.	1-methyl-3-propylimidazolium bromide	1-methyl-3-propylimidazolium	Imidazolium	Bromide	164.45	101.325	143.108	Crystal
550	Paulechka, Y. U.; Kabo, G. J.; Blokhin, A. V.; Shaplov, A. S.; Lozinskaya, E. I.; Vygodskii, Y. S. (2007) J. Chem. Thermodyn. 39(1), 158-166.	1-methyl-3-propylimidazolium bromide	1-methyl-3-propylimidazolium	Imidazolium	Bromide	165.48	101.325	144.27	Crystal
551	Paulechka, Y. U.; Kabo, G. J.; Blokhin, A. V.; Shaplov, A. S.; Lozinskaya, E. I.; Vygodskii, Y. S. (2007) J. Chem. Thermodyn. 39(1), 158-166.	1-methyl-3-propylimidazolium bromide	1-methyl-3-propylimidazolium	Imidazolium	Bromide	165.82	101.325	145.109	Crystal
552	Paulechka, Y. U.; Kabo, G. J.; Blokhin, A. V.; Shaplov, A. S.; Lozinskaya, E. I.; Vygodskii, Y. S. (2007) J. Chem. Thermodyn. 39(1), 158-166.	1-methyl-3-propylimidazolium bromide	1-methyl-3-propylimidazolium	Imidazolium	Bromide	167.19	101.325	146.619	Crystal
553	Paulechka, Y. U.; Kabo, G. J.; Blokhin, A. V.; Shaplov, A. S.; Lozinskaya, E. I.; Vygodskii, Y. S. (2007) J. Chem. Thermodyn. 39(1), 158-166.	1-methyl-3-propylimidazolium bromide	1-methyl-3-propylimidazolium	Imidazolium	Bromide	167.53	101.325	147.09	Crystal
554	Paulechka, Y. U.; Kabo, G. J.; Blokhin, A. V.; Shaplov, A. S.; Lozinskaya, E. I.; Vygodskii, Y. S. (2007) J. Chem. Thermodyn. 39(1), 158-166.	1-methyl-3-propylimidazolium bromide	1-methyl-3-propylimidazolium	Imidazolium	Bromide	168.56	101.325	147.577	Crystal
555	Paulechka, Y. U.; Kabo, G. J.; Blokhin, A. V.; Shaplov, A. S.; Lozinskaya, E. I.; Vygodskii, Y. S. (2007) J. Chem. Thermodyn. 39(1), 158-166.	1-methyl-3-propylimidazolium bromide	1-methyl-3-propylimidazolium	Imidazolium	Bromide	169.59	101.325	148.309	Crystal
556	Paulechka, Y. U.; Kabo, G. J.; Blokhin, A. V.; Shaplov, A. S.; Lozinskaya, E. I.; Vygodskii, Y. S. (2007) J. Chem. Thermodyn. 39(1), 158-166.	1-methyl-3-propylimidazolium bromide	1-methyl-3-propylimidazolium	Imidazolium	Bromide	169.93	101.325	148.36	Crystal
557	Paulechka, Y. U.; Kabo, G. J.; Blokhin, A. V.; Shaplov, A. S.; Lozinskaya, E. I.; Vygodskii, Y. S. (2007) J. Chem. Thermodyn. 39(1), 158-166.	1-methyl-3-propylimidazolium bromide	1-methyl-3-propylimidazolium	Imidazolium	Bromide	171.3	101.325	149.09	Crystal
558	Paulechka, Y. U.; Kabo, G. J.; Blokhin, A. V.; Shaplov, A. S.; Lozinskaya, E. I.; Vygodskii, Y. S. (2007) J. Chem. Thermodyn. 39(1), 158-166.	1-methyl-3-propylimidazolium bromide	1-methyl-3-propylimidazolium	Imidazolium	Bromide	171.66	101.325	149.383	Crystal
559	Paulechka, Y. U.; Kabo, G. J.; Blokhin, A. V.; Shaplov, A. S.; Lozinskaya, E. I.; Vygodskii, Y. S. (2007) J. Chem. Thermodyn. 39(1), 158-166.	1-methyl-3-propylimidazolium bromide	1-methyl-3-propylimidazolium	Imidazolium	Bromide	172.67	101.325	149.826	Crystal
560	Paulechka, Y. U.; Kabo, G. J.; Blokhin, A. V.; Shaplov, A. S.; Lozinskaya, E. I.; Vygodskii, Y. S. (2007) J. Chem. Thermodyn. 39(1), 158-166.	1-methyl-3-propylimidazolium bromide	1-methyl-3-propylimidazolium	Imidazolium	Bromide	173.73	101.325	150.417	Crystal
561	Paulechka, Y. U.; Kabo, G. J.; Blokhin, A. V.; Shaplov, A. S.; Lozinskaya, E. I.; Vygodskii, Y. S. (2007) J. Chem. Thermodyn. 39(1), 158-166.	1-methyl-3-propylimidazolium bromide	1-methyl-3-propylimidazolium	Imidazolium	Bromide	174.05	101.325	150.491	Crystal
562	Paulechka, Y. U.; Kabo, G. J.; Blokhin, A. V.; Shaplov, A. S.; Lozinskaya, E. I.; Vygodskii, Y. S. (2007) J. Chem. Thermodyn. 39(1), 158-166.	1-methyl-3-propylimidazolium bromide	1-methyl-3-propylimidazolium	Imidazolium	Bromide	175.42	101.325	151.096	Crystal
563	Paulechka, Y. U.; Kabo, G. J.; Blokhin, A. V.; Shaplov, A. S.; Lozinskaya, E. I.; Vygodskii, Y. S. (2007) J. Chem. Thermodyn. 39(1), 158-166.	1-methyl-3-propylimidazolium bromide	1-methyl-3-propylimidazolium	Imidazolium	Bromide	175.8	101.325	151.344	Crystal
564	Paulechka, Y. U.; Kabo, G. J.; Blokhin, A. V.; Shaplov, A. S.; Lozinskaya, E. I.; Vygodskii, Y. S. (2007) J. Chem. Thermodyn. 39(1), 158-166.	1-methyl-3-propylimidazolium bromide	1-methyl-3-propylimidazolium	Imidazolium	Bromide	176.79	101.325	151.836	Crystal
565	Paulechka, Y. U.; Kabo, G. J.; Blokhin, A. V.; Shaplov, A. S.; Lozinskaya, E. I.; Vygodskii, Y. S. (2007) J. Chem. Thermodyn. 39(1), 158-166.	1-methyl-3-propylimidazolium bromide	1-methyl-3-propylimidazolium	Imidazolium	Bromide	177.87	101.325	152.347	Crystal
566	Paulechka, Y. U.; Kabo, G. J.; Blokhin, A. V.; Shaplov, A. S.; Lozinskaya, E. I.; Vygodskii, Y. S. (2007) J. Chem. Thermodyn. 39(1), 158-166.	1-methyl-3-propylimidazolium bromide	1-methyl-3-propylimidazolium	Imidazolium	Bromide	178.16	101.325	152.595	Crystal
567	Paulechka, Y. U.; Kabo, G. J.; Blokhin, A. V.; Shaplov, A. S.; Lozinskaya, E. I.; Vygodskii, Y. S. (2007) J. Chem. Thermodyn. 39(1), 158-166.	1-methyl-3-propylimidazolium bromide	1-methyl-3-propylimidazolium	Imidazolium	Bromide	179.54	101.325	153.198	Crystal
568	Paulechka, Y. U.; Kabo, G. J.; Blokhin, A. V.; Shaplov, A. S.; Lozinskaya, E. I.; Vygodskii, Y. S. (2007) J. Chem. Thermodyn. 39(1), 158-166.	1-methyl-3-propylimidazolium bromide	1-methyl-3-propylimidazolium	Imidazolium	Bromide	179.94	101.325	153.352	Crystal
569	Paulechka, Y. U.; Kabo, G. J.; Blokhin, A. V.; Shaplov, A. S.; Lozinskaya, E. I.; Vygodskii, Y. S. (2007) J. Chem. Thermodyn. 39(1), 158-166.	1-methyl-3-propylimidazolium bromide	1-methyl-3-propylimidazolium	Imidazolium	Bromide	180.91	101.325	153.971	Crystal
570	Paulechka, Y. U.; Kabo, G. J.; Blokhin, A. V.; Shaplov, A. S.; Lozinskaya, E. I.; Vygodskii, Y. S. (2007) J. Chem. Thermodyn. 39(1), 158-166.	1-methyl-3-propylimidazolium bromide	1-methyl-3-propylimidazolium	Imidazolium	Bromide	182.01	101.325	154.363	Crystal
571	Paulechka, Y. U.; Kabo, G. J.; Blokhin, A. V.; Shaplov, A. S.; Lozinskaya, E. I.; Vygodskii, Y. S. (2007) J. Chem. Thermodyn. 39(1), 158-166.	1-methyl-3-propylimidazolium bromide	1-methyl-3-propylimidazolium	Imidazolium	Bromide	182.28	101.325	154.57	Crystal
572	Paulechka, Y. U.; Kabo, G. J.; Blokhin, A. V.; Shaplov, A. S.; Lozinskaya, E. I.; Vygodskii, Y. S. (2007) J. Chem. Thermodyn. 39(1), 158-166.	1-methyl-3-propylimidazolium bromide	1-methyl-3-propylimidazolium	Imidazolium	Bromide	184.08	101.325	155.436	Crystal
573	Paulechka, Y. U.; Kabo, G. J.; Blokhin, A. V.; Shaplov, A. S.; Lozinskaya, E. I.; Vygodskii, Y. S. (2007) J. Chem. Thermodyn. 39(1), 158-166.	1-methyl-3-propylimidazolium bromide	1-methyl-3-propylimidazolium	Imidazolium	Bromide	184.32	101.325	155.341	Crystal
574	Paulechka, Y. U.; Kabo, G. J.; Blokhin, A. V.; Shaplov, A. S.; Lozinskaya, E. I.; Vygodskii, Y. S. (2007) J. Chem. Thermodyn. 39(1), 158-166.	1-methyl-3-propylimidazolium bromide	1-methyl-3-propylimidazolium	Imidazolium	Bromide	185.31	101.325	156.016	Crystal
575	Paulechka, Y. U.; Kabo, G. J.; Blokhin, A. V.; Shaplov, A. S.; Lozinskaya, E. I.; Vygodskii, Y. S. (2007) J. Chem. Thermodyn. 39(1), 158-166.	1-methyl-3-propylimidazolium bromide	1-methyl-3-propylimidazolium	Imidazolium	Bromide	186.15	101.325	156.463	Crystal
576	Paulechka, Y. U.; Kabo, G. J.; Blokhin, A. V.; Shaplov, A. S.; Lozinskaya, E. I.; Vygodskii, Y. S. (2007) J. Chem. Thermodyn. 39(1), 158-166.	1-methyl-3-propylimidazolium bromide	1-methyl-3-propylimidazolium	Imidazolium	Bromide	186.86	101.325	156.543	Crystal
577	Paulechka, Y. U.; Kabo, G. J.; Blokhin, A. V.; Shaplov, A. S.; Lozinskaya, E. I.; Vygodskii, Y. S. (2007) J. Chem. Thermodyn. 39(1), 158-166.	1-methyl-3-propylimidazolium bromide	1-methyl-3-propylimidazolium	Imidazolium	Bromide	187	101.325	156.837	Crystal
578	Paulechka, Y. U.; Kabo, G. J.; Blokhin, A. V.; Shaplov, A. S.; Lozinskaya, E. I.; Vygodskii, Y. S. (2007) J. Chem. Thermodyn. 39(1), 158-166.	1-methyl-3-propylimidazolium bromide	1-methyl-3-propylimidazolium	Imidazolium	Bromide	188.22	101.325	157.386	Crystal
579	Paulechka, Y. U.; Kabo, G. J.; Blokhin, A. V.; Shaplov, A. S.; Lozinskaya, E. I.; Vygodskii, Y. S. (2007) J. Chem. Thermodyn. 39(1), 158-166.	1-methyl-3-propylimidazolium bromide	1-methyl-3-propylimidazolium	Imidazolium	Bromide	188.37	101.325	157.444	Crystal
580	Paulechka, Y. U.; Kabo, G. J.; Blokhin, A. V.; Shaplov, A. S.; Lozinskaya, E. I.; Vygodskii, Y. S. (2007) J. Chem. Thermodyn. 39(1), 158-166.	1-methyl-3-propylimidazolium bromide	1-methyl-3-propylimidazolium	Imidazolium	Bromide	189.74	101.325	158.149	Crystal
581	Paulechka, Y. U.; Kabo, G. J.; Blokhin, A. V.; Shaplov, A. S.; Lozinskaya, E. I.; Vygodskii, Y. S. (2007) J. Chem. Thermodyn. 39(1), 158-166.	1-methyl-3-propylimidazolium bromide	1-methyl-3-propylimidazolium	Imidazolium	Bromide	189.74	101.325	158.27	Crystal
582	Paulechka, Y. U.; Kabo, G. J.; Blokhin, A. V.; Shaplov, A. S.; Lozinskaya, E. I.; Vygodskii, Y. S. (2007) J. Chem. Thermodyn. 39(1), 158-166.	1-methyl-3-propylimidazolium bromide	1-methyl-3-propylimidazolium	Imidazolium	Bromide	190.29	101.325	158.43	Crystal
583	Paulechka, Y. U.; Kabo, G. J.; Blokhin, A. V.; Shaplov, A. S.; Lozinskaya, E. I.; Vygodskii, Y. S. (2007) J. Chem. Thermodyn. 39(1), 158-166.	1-methyl-3-propylimidazolium bromide	1-methyl-3-propylimidazolium	Imidazolium	Bromide	190.58	101.325	158.531	Crystal
584	Paulechka, Y. U.; Kabo, G. J.; Blokhin, A. V.; Shaplov, A. S.; Lozinskaya, E. I.; Vygodskii, Y. S. (2007) J. Chem. Thermodyn. 39(1), 158-166.	1-methyl-3-propylimidazolium bromide	1-methyl-3-propylimidazolium	Imidazolium	Bromide	191.11	101.325	158.933	Crystal
585	Paulechka, Y. U.; Kabo, G. J.; Blokhin, A. V.; Shaplov, A. S.; Lozinskaya, E. I.; Vygodskii, Y. S. (2007) J. Chem. Thermodyn. 39(1), 158-166.	1-methyl-3-propylimidazolium bromide	1-methyl-3-propylimidazolium	Imidazolium	Bromide	192.28	101.325	159.622	Crystal
586	Paulechka, Y. U.; Kabo, G. J.; Blokhin, A. V.; Shaplov, A. S.; Lozinskaya, E. I.; Vygodskii, Y. S. (2007) J. Chem. Thermodyn. 39(1), 158-166.	1-methyl-3-propylimidazolium bromide	1-methyl-3-propylimidazolium	Imidazolium	Bromide	192.36	101.325	159.593	Crystal
587	Paulechka, Y. U.; Kabo, G. J.; Blokhin, A. V.; Shaplov, A. S.; Lozinskaya, E. I.; Vygodskii, Y. S. (2007) J. Chem. Thermodyn. 39(1), 158-166.	1-methyl-3-propylimidazolium bromide	1-methyl-3-propylimidazolium	Imidazolium	Bromide	192.48	101.325	159.63	Crystal
588	Paulechka, Y. U.; Kabo, G. J.; Blokhin, A. V.; Shaplov, A. S.; Lozinskaya, E. I.; Vygodskii, Y. S. (2007) J. Chem. Thermodyn. 39(1), 158-166.	1-methyl-3-propylimidazolium bromide	1-methyl-3-propylimidazolium	Imidazolium	Bromide	193.11	101.325	160.075	Crystal
589	Paulechka, Y. U.; Kabo, G. J.; Blokhin, A. V.; Shaplov, A. S.; Lozinskaya, E. I.; Vygodskii, Y. S. (2007) J. Chem. Thermodyn. 39(1), 158-166.	1-methyl-3-propylimidazolium bromide	1-methyl-3-propylimidazolium	Imidazolium	Bromide	193.85	101.325	160.555	Crystal
590	Paulechka, Y. U.; Kabo, G. J.; Blokhin, A. V.; Shaplov, A. S.; Lozinskaya, E. I.; Vygodskii, Y. S. (2007) J. Chem. Thermodyn. 39(1), 158-166.	1-methyl-3-propylimidazolium bromide	1-methyl-3-propylimidazolium	Imidazolium	Bromide	194.35	101.325	160.924	Crystal
591	Paulechka, Y. U.; Kabo, G. J.; Blokhin, A. V.; Shaplov, A. S.; Lozinskaya, E. I.; Vygodskii, Y. S. (2007) J. Chem. Thermodyn. 39(1), 158-166.	1-methyl-3-propylimidazolium bromide	1-methyl-3-propylimidazolium	Imidazolium	Bromide	195.18	101.325	161.484	Crystal
592	Paulechka, Y. U.; Kabo, G. J.; Blokhin, A. V.; Shaplov, A. S.; Lozinskaya, E. I.; Vygodskii, Y. S. (2007) J. Chem. Thermodyn. 39(1), 158-166.	1-methyl-3-propylimidazolium bromide	1-methyl-3-propylimidazolium	Imidazolium	Bromide	195.22	101.325	161.533	Crystal
593	Paulechka, Y. U.; Kabo, G. J.; Blokhin, A. V.; Shaplov, A. S.; Lozinskaya, E. I.; Vygodskii, Y. S. (2007) J. Chem. Thermodyn. 39(1), 158-166.	1-methyl-3-propylimidazolium bromide	1-methyl-3-propylimidazolium	Imidazolium	Bromide	196.59	101.325	162.516	Crystal
594	Paulechka, Y. U.; Kabo, G. J.; Blokhin, A. V.; Shaplov, A. S.; Lozinskaya, E. I.; Vygodskii, Y. S. (2007) J. Chem. Thermodyn. 39(1), 158-166.	1-methyl-3-propylimidazolium bromide	1-methyl-3-propylimidazolium	Imidazolium	Bromide	197.24	101.325	163.135	Crystal
595	Paulechka, Y. U.; Kabo, G. J.; Blokhin, A. V.; Shaplov, A. S.; Lozinskaya, E. I.; Vygodskii, Y. S. (2007) J. Chem. Thermodyn. 39(1), 158-166.	1-methyl-3-propylimidazolium bromide	1-methyl-3-propylimidazolium	Imidazolium	Bromide	197.95	101.325	163.597	Crystal
596	Paulechka, Y. U.; Kabo, G. J.; Blokhin, A. V.; Shaplov, A. S.; Lozinskaya, E. I.; Vygodskii, Y. S. (2007) J. Chem. Thermodyn. 39(1), 158-166.	1-methyl-3-propylimidazolium bromide	1-methyl-3-propylimidazolium	Imidazolium	Bromide	198.51	101.325	164.204	Crystal
597	Paulechka, Y. U.; Kabo, G. J.; Blokhin, A. V.; Shaplov, A. S.; Lozinskaya, E. I.; Vygodskii, Y. S. (2007) J. Chem. Thermodyn. 39(1), 158-166.	1-methyl-3-propylimidazolium bromide	1-methyl-3-propylimidazolium	Imidazolium	Bromide	199.3	101.325	164.844	Crystal
598	Paulechka, Y. U.; Kabo, G. J.; Blokhin, A. V.; Shaplov, A. S.; Lozinskaya, E. I.; Vygodskii, Y. S. (2007) J. Chem. Thermodyn. 39(1), 158-166.	1-methyl-3-propylimidazolium bromide	1-methyl-3-propylimidazolium	Imidazolium	Bromide	199.31	101.325	164.749	Crystal
599	Paulechka, Y. U.; Kabo, G. J.; Blokhin, A. V.; Shaplov, A. S.; Lozinskaya, E. I.; Vygodskii, Y. S. (2007) J. Chem. Thermodyn. 39(1), 158-166.	1-methyl-3-propylimidazolium bromide	1-methyl-3-propylimidazolium	Imidazolium	Bromide	200.67	101.325	165.998	Crystal
600	Paulechka, Y. U.; Kabo, G. J.; Blokhin, A. V.; Shaplov, A. S.; Lozinskaya, E. I.; Vygodskii, Y. S. (2007) J. Chem. Thermodyn. 39(1), 158-166.	1-methyl-3-propylimidazolium bromide	1-methyl-3-propylimidazolium	Imidazolium	Bromide	201.03	101.325	166.263	Crystal
601	Paulechka, Y. U.; Kabo, G. J.; Blokhin, A. V.; Shaplov, A. S.; Lozinskaya, E. I.; Vygodskii, Y. S. (2007) J. Chem. Thermodyn. 39(1), 158-166.	1-methyl-3-propylimidazolium bromide	1-methyl-3-propylimidazolium	Imidazolium	Bromide	201.36	101.325	166.534	Crystal
602	Paulechka, Y. U.; Kabo, G. J.; Blokhin, A. V.; Shaplov, A. S.; Lozinskaya, E. I.; Vygodskii, Y. S. (2007) J. Chem. Thermodyn. 39(1), 158-166.	1-methyl-3-propylimidazolium bromide	1-methyl-3-propylimidazolium	Imidazolium	Bromide	202.03	101.325	167.063	Crystal
603	Paulechka, Y. U.; Kabo, G. J.; Blokhin, A. V.; Shaplov, A. S.; Lozinskaya, E. I.; Vygodskii, Y. S. (2007) J. Chem. Thermodyn. 39(1), 158-166.	1-methyl-3-propylimidazolium bromide	1-methyl-3-propylimidazolium	Imidazolium	Bromide	203.09	101.325	167.781	Crystal
604	Paulechka, Y. U.; Kabo, G. J.; Blokhin, A. V.; Shaplov, A. S.; Lozinskaya, E. I.; Vygodskii, Y. S. (2007) J. Chem. Thermodyn. 39(1), 158-166.	1-methyl-3-propylimidazolium bromide	1-methyl-3-propylimidazolium	Imidazolium	Bromide	203.39	101.325	168.105	Crystal
605	Paulechka, Y. U.; Kabo, G. J.; Blokhin, A. V.; Shaplov, A. S.; Lozinskaya, E. I.; Vygodskii, Y. S. (2007) J. Chem. Thermodyn. 39(1), 158-166.	1-methyl-3-propylimidazolium bromide	1-methyl-3-propylimidazolium	Imidazolium	Bromide	203.43	101.325	167.91	Crystal
606	Paulechka, Y. U.; Kabo, G. J.; Blokhin, A. V.; Shaplov, A. S.; Lozinskaya, E. I.; Vygodskii, Y. S. (2007) J. Chem. Thermodyn. 39(1), 158-166.	1-methyl-3-propylimidazolium bromide	1-methyl-3-propylimidazolium	Imidazolium	Bromide	204.75	101.325	169.107	Crystal
607	Paulechka, Y. U.; Kabo, G. J.; Blokhin, A. V.; Shaplov, A. S.; Lozinskaya, E. I.; Vygodskii, Y. S. (2007) J. Chem. Thermodyn. 39(1), 158-166.	1-methyl-3-propylimidazolium bromide	1-methyl-3-propylimidazolium	Imidazolium	Bromide	205.16	101.325	169.179	Crystal
608	Paulechka, Y. U.; Kabo, G. J.; Blokhin, A. V.; Shaplov, A. S.; Lozinskaya, E. I.; Vygodskii, Y. S. (2007) J. Chem. Thermodyn. 39(1), 158-166.	1-methyl-3-propylimidazolium bromide	1-methyl-3-propylimidazolium	Imidazolium	Bromide	205.49	101.325	169.21	Crystal
609	Paulechka, Y. U.; Kabo, G. J.; Blokhin, A. V.; Shaplov, A. S.; Lozinskaya, E. I.; Vygodskii, Y. S. (2007) J. Chem. Thermodyn. 39(1), 158-166.	1-methyl-3-propylimidazolium bromide	1-methyl-3-propylimidazolium	Imidazolium	Bromide	206.12	101.325	170.004	Crystal
610	Paulechka, Y. U.; Kabo, G. J.; Blokhin, A. V.; Shaplov, A. S.; Lozinskaya, E. I.; Vygodskii, Y. S. (2007) J. Chem. Thermodyn. 39(1), 158-166.	1-methyl-3-propylimidazolium bromide	1-methyl-3-propylimidazolium	Imidazolium	Bromide	207.47	101.325	170.787	Crystal
611	Paulechka, Y. U.; Kabo, G. J.; Blokhin, A. V.; Shaplov, A. S.; Lozinskaya, E. I.; Vygodskii, Y. S. (2007) J. Chem. Thermodyn. 39(1), 158-166.	1-methyl-3-propylimidazolium bromide	1-methyl-3-propylimidazolium	Imidazolium	Bromide	207.56	101.325	170.746	Crystal
612	Paulechka, Y. U.; Kabo, G. J.; Blokhin, A. V.; Shaplov, A. S.; Lozinskaya, E. I.; Vygodskii, Y. S. (2007) J. Chem. Thermodyn. 39(1), 158-166.	1-methyl-3-propylimidazolium bromide	1-methyl-3-propylimidazolium	Imidazolium	Bromide	208.84	101.325	171.683	Crystal
613	Paulechka, Y. U.; Kabo, G. J.; Blokhin, A. V.; Shaplov, A. S.; Lozinskaya, E. I.; Vygodskii, Y. S. (2007) J. Chem. Thermodyn. 39(1), 158-166.	1-methyl-3-propylimidazolium bromide	1-methyl-3-propylimidazolium	Imidazolium	Bromide	209.63	101.325	172.227	Crystal
614	Paulechka, Y. U.; Kabo, G. J.; Blokhin, A. V.; Shaplov, A. S.; Lozinskaya, E. I.; Vygodskii, Y. S. (2007) J. Chem. Thermodyn. 39(1), 158-166.	1-methyl-3-propylimidazolium bromide	1-methyl-3-propylimidazolium	Imidazolium	Bromide	210.2	101.325	172.563	Crystal
615	Paulechka, Y. U.; Kabo, G. J.; Blokhin, A. V.; Shaplov, A. S.; Lozinskaya, E. I.; Vygodskii, Y. S. (2007) J. Chem. Thermodyn. 39(1), 158-166.	1-methyl-3-propylimidazolium bromide	1-methyl-3-propylimidazolium	Imidazolium	Bromide	211.57	101.325	173.404	Crystal
616	Paulechka, Y. U.; Kabo, G. J.; Blokhin, A. V.; Shaplov, A. S.; Lozinskaya, E. I.; Vygodskii, Y. S. (2007) J. Chem. Thermodyn. 39(1), 158-166.	1-methyl-3-propylimidazolium bromide	1-methyl-3-propylimidazolium	Imidazolium	Bromide	211.7	101.325	173.554	Crystal
617	Paulechka, Y. U.; Kabo, G. J.; Blokhin, A. V.; Shaplov, A. S.; Lozinskaya, E. I.; Vygodskii, Y. S. (2007) J. Chem. Thermodyn. 39(1), 158-166.	1-methyl-3-propylimidazolium bromide	1-methyl-3-propylimidazolium	Imidazolium	Bromide	212.93	101.325	174.305	Crystal
618	Paulechka, Y. U.; Kabo, G. J.; Blokhin, A. V.; Shaplov, A. S.; Lozinskaya, E. I.; Vygodskii, Y. S. (2007) J. Chem. Thermodyn. 39(1), 158-166.	1-methyl-3-propylimidazolium bromide	1-methyl-3-propylimidazolium	Imidazolium	Bromide	213.77	101.325	174.856	Crystal
619	Paulechka, Y. U.; Kabo, G. J.; Blokhin, A. V.; Shaplov, A. S.; Lozinskaya, E. I.; Vygodskii, Y. S. (2007) J. Chem. Thermodyn. 39(1), 158-166.	1-methyl-3-propylimidazolium bromide	1-methyl-3-propylimidazolium	Imidazolium	Bromide	214.3	101.325	175.295	Crystal
620	Paulechka, Y. U.; Kabo, G. J.; Blokhin, A. V.; Shaplov, A. S.; Lozinskaya, E. I.; Vygodskii, Y. S. (2007) J. Chem. Thermodyn. 39(1), 158-166.	1-methyl-3-propylimidazolium bromide	1-methyl-3-propylimidazolium	Imidazolium	Bromide	215.66	101.325	176.198	Crystal
621	Paulechka, Y. U.; Kabo, G. J.; Blokhin, A. V.; Shaplov, A. S.; Lozinskaya, E. I.; Vygodskii, Y. S. (2007) J. Chem. Thermodyn. 39(1), 158-166.	1-methyl-3-propylimidazolium bromide	1-methyl-3-propylimidazolium	Imidazolium	Bromide	215.84	101.325	176.327	Crystal
622	Paulechka, Y. U.; Kabo, G. J.; Blokhin, A. V.; Shaplov, A. S.; Lozinskaya, E. I.; Vygodskii, Y. S. (2007) J. Chem. Thermodyn. 39(1), 158-166.	1-methyl-3-propylimidazolium bromide	1-methyl-3-propylimidazolium	Imidazolium	Bromide	217.03	101.325	177.11	Crystal
623	Paulechka, Y. U.; Kabo, G. J.; Blokhin, A. V.; Shaplov, A. S.; Lozinskaya, E. I.; Vygodskii, Y. S. (2007) J. Chem. Thermodyn. 39(1), 158-166.	1-methyl-3-propylimidazolium bromide	1-methyl-3-propylimidazolium	Imidazolium	Bromide	217.92	101.325	177.822	Crystal
624	Paulechka, Y. U.; Kabo, G. J.; Blokhin, A. V.; Shaplov, A. S.; Lozinskaya, E. I.; Vygodskii, Y. S. (2007) J. Chem. Thermodyn. 39(1), 158-166.	1-methyl-3-propylimidazolium bromide	1-methyl-3-propylimidazolium	Imidazolium	Bromide	218.4	101.325	178.043	Crystal
625	Paulechka, Y. U.; Kabo, G. J.; Blokhin, A. V.; Shaplov, A. S.; Lozinskaya, E. I.; Vygodskii, Y. S. (2007) J. Chem. Thermodyn. 39(1), 158-166.	1-methyl-3-propylimidazolium bromide	1-methyl-3-propylimidazolium	Imidazolium	Bromide	219.77	101.325	179.063	Crystal
626	Paulechka, Y. U.; Kabo, G. J.; Blokhin, A. V.; Shaplov, A. S.; Lozinskaya, E. I.; Vygodskii, Y. S. (2007) J. Chem. Thermodyn. 39(1), 158-166.	1-methyl-3-propylimidazolium bromide	1-methyl-3-propylimidazolium	Imidazolium	Bromide	219.99	101.325	179.172	Crystal
627	Paulechka, Y. U.; Kabo, G. J.; Blokhin, A. V.; Shaplov, A. S.; Lozinskaya, E. I.; Vygodskii, Y. S. (2007) J. Chem. Thermodyn. 39(1), 158-166.	1-methyl-3-propylimidazolium bromide	1-methyl-3-propylimidazolium	Imidazolium	Bromide	221.14	101.325	179.918	Crystal
628	Paulechka, Y. U.; Kabo, G. J.; Blokhin, A. V.; Shaplov, A. S.; Lozinskaya, E. I.; Vygodskii, Y. S. (2007) J. Chem. Thermodyn. 39(1), 158-166.	1-methyl-3-propylimidazolium bromide	1-methyl-3-propylimidazolium	Imidazolium	Bromide	222.07	101.325	180.63	Crystal
629	Paulechka, Y. U.; Kabo, G. J.; Blokhin, A. V.; Shaplov, A. S.; Lozinskaya, E. I.; Vygodskii, Y. S. (2007) J. Chem. Thermodyn. 39(1), 158-166.	1-methyl-3-propylimidazolium bromide	1-methyl-3-propylimidazolium	Imidazolium	Bromide	222.51	101.325	180.9	Crystal
630	Paulechka, Y. U.; Kabo, G. J.; Blokhin, A. V.; Shaplov, A. S.; Lozinskaya, E. I.; Vygodskii, Y. S. (2007) J. Chem. Thermodyn. 39(1), 158-166.	1-methyl-3-propylimidazolium bromide	1-methyl-3-propylimidazolium	Imidazolium	Bromide	223.88	101.325	181.949	Crystal
631	Paulechka, Y. U.; Kabo, G. J.; Blokhin, A. V.; Shaplov, A. S.; Lozinskaya, E. I.; Vygodskii, Y. S. (2007) J. Chem. Thermodyn. 39(1), 158-166.	1-methyl-3-propylimidazolium bromide	1-methyl-3-propylimidazolium	Imidazolium	Bromide	224.15	101.325	182.176	Crystal
632	Paulechka, Y. U.; Kabo, G. J.; Blokhin, A. V.; Shaplov, A. S.; Lozinskaya, E. I.; Vygodskii, Y. S. (2007) J. Chem. Thermodyn. 39(1), 158-166.	1-methyl-3-propylimidazolium bromide	1-methyl-3-propylimidazolium	Imidazolium	Bromide	225.25	101.325	182.951	Crystal
633	Paulechka, Y. U.; Kabo, G. J.; Blokhin, A. V.; Shaplov, A. S.; Lozinskaya, E. I.; Vygodskii, Y. S. (2007) J. Chem. Thermodyn. 39(1), 158-166.	1-methyl-3-propylimidazolium bromide	1-methyl-3-propylimidazolium	Imidazolium	Bromide	226.23	101.325	183.688	Crystal
634	Paulechka, Y. U.; Kabo, G. J.; Blokhin, A. V.; Shaplov, A. S.; Lozinskaya, E. I.; Vygodskii, Y. S. (2007) J. Chem. Thermodyn. 39(1), 158-166.	1-methyl-3-propylimidazolium bromide	1-methyl-3-propylimidazolium	Imidazolium	Bromide	226.63	101.325	183.971	Crystal
635	Paulechka, Y. U.; Kabo, G. J.; Blokhin, A. V.; Shaplov, A. S.; Lozinskaya, E. I.; Vygodskii, Y. S. (2007) J. Chem. Thermodyn. 39(1), 158-166.	1-methyl-3-propylimidazolium bromide	1-methyl-3-propylimidazolium	Imidazolium	Bromide	228	101.325	184.955	Crystal
636	Paulechka, Y. U.; Kabo, G. J.; Blokhin, A. V.; Shaplov, A. S.; Lozinskaya, E. I.; Vygodskii, Y. S. (2007) J. Chem. Thermodyn. 39(1), 158-166.	1-methyl-3-propylimidazolium bromide	1-methyl-3-propylimidazolium	Imidazolium	Bromide	228.31	101.325	185.386	Crystal
637	Paulechka, Y. U.; Kabo, G. J.; Blokhin, A. V.; Shaplov, A. S.; Lozinskaya, E. I.; Vygodskii, Y. S. (2007) J. Chem. Thermodyn. 39(1), 158-166.	1-methyl-3-propylimidazolium bromide	1-methyl-3-propylimidazolium	Imidazolium	Bromide	229.38	101.325	186.04	Crystal
638	Paulechka, Y. U.; Kabo, G. J.; Blokhin, A. V.; Shaplov, A. S.; Lozinskaya, E. I.; Vygodskii, Y. S. (2007) J. Chem. Thermodyn. 39(1), 158-166.	1-methyl-3-propylimidazolium bromide	1-methyl-3-propylimidazolium	Imidazolium	Bromide	230.39	101.325	186.963	Crystal
639	Paulechka, Y. U.; Kabo, G. J.; Blokhin, A. V.; Shaplov, A. S.; Lozinskaya, E. I.; Vygodskii, Y. S. (2007) J. Chem. Thermodyn. 39(1), 158-166.	1-methyl-3-propylimidazolium bromide	1-methyl-3-propylimidazolium	Imidazolium	Bromide	230.75	101.325	187.193	Crystal
640	Paulechka, Y. U.; Kabo, G. J.; Blokhin, A. V.; Shaplov, A. S.; Lozinskaya, E. I.; Vygodskii, Y. S. (2007) J. Chem. Thermodyn. 39(1), 158-166.	1-methyl-3-propylimidazolium bromide	1-methyl-3-propylimidazolium	Imidazolium	Bromide	232.13	101.325	188.21	Crystal
641	Paulechka, Y. U.; Kabo, G. J.; Blokhin, A. V.; Shaplov, A. S.; Lozinskaya, E. I.; Vygodskii, Y. S. (2007) J. Chem. Thermodyn. 39(1), 158-166.	1-methyl-3-propylimidazolium bromide	1-methyl-3-propylimidazolium	Imidazolium	Bromide	232.47	101.325	188.553	Crystal
642	Paulechka, Y. U.; Kabo, G. J.; Blokhin, A. V.; Shaplov, A. S.; Lozinskaya, E. I.; Vygodskii, Y. S. (2007) J. Chem. Thermodyn. 39(1), 158-166.	1-methyl-3-propylimidazolium bromide	1-methyl-3-propylimidazolium	Imidazolium	Bromide	233.01	101.325	189.363	Crystal
643	Paulechka, Y. U.; Kabo, G. J.; Blokhin, A. V.; Shaplov, A. S.; Lozinskaya, E. I.; Vygodskii, Y. S. (2007) J. Chem. Thermodyn. 39(1), 158-166.	1-methyl-3-propylimidazolium bromide	1-methyl-3-propylimidazolium	Imidazolium	Bromide	233.5	101.325	189.252	Crystal
644	Paulechka, Y. U.; Kabo, G. J.; Blokhin, A. V.; Shaplov, A. S.; Lozinskaya, E. I.; Vygodskii, Y. S. (2007) J. Chem. Thermodyn. 39(1), 158-166.	1-methyl-3-propylimidazolium bromide	1-methyl-3-propylimidazolium	Imidazolium	Bromide	234.55	101.325	190.14	Crystal
645	Paulechka, Y. U.; Kabo, G. J.; Blokhin, A. V.; Shaplov, A. S.; Lozinskaya, E. I.; Vygodskii, Y. S. (2007) J. Chem. Thermodyn. 39(1), 158-166.	1-methyl-3-propylimidazolium bromide	1-methyl-3-propylimidazolium	Imidazolium	Bromide	234.88	101.325	190.372	Crystal
646	Paulechka, Y. U.; Kabo, G. J.; Blokhin, A. V.; Shaplov, A. S.; Lozinskaya, E. I.; Vygodskii, Y. S. (2007) J. Chem. Thermodyn. 39(1), 158-166.	1-methyl-3-propylimidazolium bromide	1-methyl-3-propylimidazolium	Imidazolium	Bromide	236.26	101.325	191.397	Crystal
647	Paulechka, Y. U.; Kabo, G. J.; Blokhin, A. V.; Shaplov, A. S.; Lozinskaya, E. I.; Vygodskii, Y. S. (2007) J. Chem. Thermodyn. 39(1), 158-166.	1-methyl-3-propylimidazolium bromide	1-methyl-3-propylimidazolium	Imidazolium	Bromide	236.63	101.325	191.857	Crystal
648	Paulechka, Y. U.; Kabo, G. J.; Blokhin, A. V.; Shaplov, A. S.; Lozinskaya, E. I.; Vygodskii, Y. S. (2007) J. Chem. Thermodyn. 39(1), 158-166.	1-methyl-3-propylimidazolium bromide	1-methyl-3-propylimidazolium	Imidazolium	Bromide	237.63	101.325	192.558	Crystal
649	Paulechka, Y. U.; Kabo, G. J.; Blokhin, A. V.; Shaplov, A. S.; Lozinskaya, E. I.; Vygodskii, Y. S. (2007) J. Chem. Thermodyn. 39(1), 158-166.	1-methyl-3-propylimidazolium bromide	1-methyl-3-propylimidazolium	Imidazolium	Bromide	238.71	101.325	193.491	Crystal
650	Paulechka, Y. U.; Kabo, G. J.; Blokhin, A. V.; Shaplov, A. S.; Lozinskaya, E. I.; Vygodskii, Y. S. (2007) J. Chem. Thermodyn. 39(1), 158-166.	1-methyl-3-propylimidazolium bromide	1-methyl-3-propylimidazolium	Imidazolium	Bromide	239.01	101.325	193.696	Crystal
651	Paulechka, Y. U.; Kabo, G. J.; Blokhin, A. V.; Shaplov, A. S.; Lozinskaya, E. I.; Vygodskii, Y. S. (2007) J. Chem. Thermodyn. 39(1), 158-166.	1-methyl-3-propylimidazolium bromide	1-methyl-3-propylimidazolium	Imidazolium	Bromide	240.38	101.325	194.845	Crystal
652	Paulechka, Y. U.; Kabo, G. J.; Blokhin, A. V.; Shaplov, A. S.; Lozinskaya, E. I.; Vygodskii, Y. S. (2007) J. Chem. Thermodyn. 39(1), 158-166.	1-methyl-3-propylimidazolium bromide	1-methyl-3-propylimidazolium	Imidazolium	Bromide	240.78	101.325	195.374	Crystal
653	Paulechka, Y. U.; Kabo, G. J.; Blokhin, A. V.; Shaplov, A. S.; Lozinskaya, E. I.; Vygodskii, Y. S. (2007) J. Chem. Thermodyn. 39(1), 158-166.	1-methyl-3-propylimidazolium bromide	1-methyl-3-propylimidazolium	Imidazolium	Bromide	241.76	101.325	196.041	Crystal
654	Paulechka, Y. U.; Kabo, G. J.; Blokhin, A. V.; Shaplov, A. S.; Lozinskaya, E. I.; Vygodskii, Y. S. (2007) J. Chem. Thermodyn. 39(1), 158-166.	1-methyl-3-propylimidazolium bromide	1-methyl-3-propylimidazolium	Imidazolium	Bromide	242.39	101.325	197.228	Crystal
655	Paulechka, Y. U.; Kabo, G. J.; Blokhin, A. V.; Shaplov, A. S.; Lozinskaya, E. I.; Vygodskii, Y. S. (2007) J. Chem. Thermodyn. 39(1), 158-166.	1-methyl-3-propylimidazolium bromide	1-methyl-3-propylimidazolium	Imidazolium	Bromide	242.86	101.325	197.07	Crystal
656	Paulechka, Y. U.; Kabo, G. J.; Blokhin, A. V.; Shaplov, A. S.; Lozinskaya, E. I.; Vygodskii, Y. S. (2007) J. Chem. Thermodyn. 39(1), 158-166.	1-methyl-3-propylimidazolium bromide	1-methyl-3-propylimidazolium	Imidazolium	Bromide	243.14	101.325	197.191	Crystal
657	Paulechka, Y. U.; Kabo, G. J.; Blokhin, A. V.; Shaplov, A. S.; Lozinskaya, E. I.; Vygodskii, Y. S. (2007) J. Chem. Thermodyn. 39(1), 158-166.	1-methyl-3-propylimidazolium bromide	1-methyl-3-propylimidazolium	Imidazolium	Bromide	244.52	101.325	198.487	Crystal
658	Paulechka, Y. U.; Kabo, G. J.; Blokhin, A. V.; Shaplov, A. S.; Lozinskaya, E. I.; Vygodskii, Y. S. (2007) J. Chem. Thermodyn. 39(1), 158-166.	1-methyl-3-propylimidazolium bromide	1-methyl-3-propylimidazolium	Imidazolium	Bromide	244.94	101.325	198.947	Crystal
659	Paulechka, Y. U.; Kabo, G. J.; Blokhin, A. V.; Shaplov, A. S.; Lozinskaya, E. I.; Vygodskii, Y. S. (2007) J. Chem. Thermodyn. 39(1), 158-166.	1-methyl-3-propylimidazolium bromide	1-methyl-3-propylimidazolium	Imidazolium	Bromide	245.89	101.325	199.574	Crystal
660	Paulechka, Y. U.; Kabo, G. J.; Blokhin, A. V.; Shaplov, A. S.; Lozinskaya, E. I.; Vygodskii, Y. S. (2007) J. Chem. Thermodyn. 39(1), 158-166.	1-methyl-3-propylimidazolium bromide	1-methyl-3-propylimidazolium	Imidazolium	Bromide	247.02	101.325	200.86	Crystal
661	Paulechka, Y. U.; Kabo, G. J.; Blokhin, A. V.; Shaplov, A. S.; Lozinskaya, E. I.; Vygodskii, Y. S. (2007) J. Chem. Thermodyn. 39(1), 158-166.	1-methyl-3-propylimidazolium bromide	1-methyl-3-propylimidazolium	Imidazolium	Bromide	247.27	101.325	200.823	Crystal
662	Paulechka, Y. U.; Kabo, G. J.; Blokhin, A. V.; Shaplov, A. S.; Lozinskaya, E. I.; Vygodskii, Y. S. (2007) J. Chem. Thermodyn. 39(1), 158-166.	1-methyl-3-propylimidazolium bromide	1-methyl-3-propylimidazolium	Imidazolium	Bromide	248.65	101.325	202.167	Crystal
663	Paulechka, Y. U.; Kabo, G. J.; Blokhin, A. V.; Shaplov, A. S.; Lozinskaya, E. I.; Vygodskii, Y. S. (2007) J. Chem. Thermodyn. 39(1), 158-166.	1-methyl-3-propylimidazolium bromide	1-methyl-3-propylimidazolium	Imidazolium	Bromide	249.1	101.325	202.811	Crystal
664	Paulechka, Y. U.; Kabo, G. J.; Blokhin, A. V.; Shaplov, A. S.; Lozinskaya, E. I.; Vygodskii, Y. S. (2007) J. Chem. Thermodyn. 39(1), 158-166.	1-methyl-3-propylimidazolium bromide	1-methyl-3-propylimidazolium	Imidazolium	Bromide	250.02	101.325	203.572	Crystal
665	Paulechka, Y. U.; Kabo, G. J.; Blokhin, A. V.; Shaplov, A. S.; Lozinskaya, E. I.; Vygodskii, Y. S. (2007) J. Chem. Thermodyn. 39(1), 158-166.	1-methyl-3-propylimidazolium bromide	1-methyl-3-propylimidazolium	Imidazolium	Bromide	251.18	101.325	204.897	Crystal
666	Paulechka, Y. U.; Kabo, G. J.; Blokhin, A. V.; Shaplov, A. S.; Lozinskaya, E. I.; Vygodskii, Y. S. (2007) J. Chem. Thermodyn. 39(1), 158-166.	1-methyl-3-propylimidazolium bromide	1-methyl-3-propylimidazolium	Imidazolium	Bromide	251.4	101.325	204.981	Crystal
667	Paulechka, Y. U.; Kabo, G. J.; Blokhin, A. V.; Shaplov, A. S.; Lozinskaya, E. I.; Vygodskii, Y. S. (2007) J. Chem. Thermodyn. 39(1), 158-166.	1-methyl-3-propylimidazolium bromide	1-methyl-3-propylimidazolium	Imidazolium	Bromide	251.54	101.325	205.957	Crystal
668	Paulechka, Y. U.; Kabo, G. J.; Blokhin, A. V.; Shaplov, A. S.; Lozinskaya, E. I.; Vygodskii, Y. S. (2007) J. Chem. Thermodyn. 39(1), 158-166.	1-methyl-3-propylimidazolium bromide	1-methyl-3-propylimidazolium	Imidazolium	Bromide	252.77	101.325	206.429	Crystal
669	Paulechka, Y. U.; Kabo, G. J.; Blokhin, A. V.; Shaplov, A. S.; Lozinskaya, E. I.; Vygodskii, Y. S. (2007) J. Chem. Thermodyn. 39(1), 158-166.	1-methyl-3-propylimidazolium bromide	1-methyl-3-propylimidazolium	Imidazolium	Bromide	253.26	101.325	207.106	Crystal
670	Paulechka, Y. U.; Kabo, G. J.; Blokhin, A. V.; Shaplov, A. S.; Lozinskaya, E. I.; Vygodskii, Y. S. (2007) J. Chem. Thermodyn. 39(1), 158-166.	1-methyl-3-propylimidazolium bromide	1-methyl-3-propylimidazolium	Imidazolium	Bromide	255.35	101.325	209.485	Crystal
671	Paulechka, Y. U.; Kabo, G. J.; Blokhin, A. V.; Shaplov, A. S.; Lozinskaya, E. I.; Vygodskii, Y. S. (2007) J. Chem. Thermodyn. 39(1), 158-166.	1-methyl-3-propylimidazolium bromide	1-methyl-3-propylimidazolium	Imidazolium	Bromide	257.43	101.325	211.802	Crystal
672	Paulechka, Y. U.; Kabo, G. J.; Blokhin, A. V.; Shaplov, A. S.; Lozinskaya, E. I.; Vygodskii, Y. S. (2007) J. Chem. Thermodyn. 39(1), 158-166.	1-methyl-3-propylimidazolium bromide	1-methyl-3-propylimidazolium	Imidazolium	Bromide	259.52	101.325	214.551	Crystal
673	Paulechka, Y. U.; Kabo, G. J.; Blokhin, A. V.; Shaplov, A. S.; Lozinskaya, E. I.; Vygodskii, Y. S. (2007) J. Chem. Thermodyn. 39(1), 158-166.	1-methyl-3-propylimidazolium bromide	1-methyl-3-propylimidazolium	Imidazolium	Bromide	260.55	101.325	216.786	Crystal
674	Paulechka, Y. U.; Kabo, G. J.; Blokhin, A. V.; Shaplov, A. S.; Lozinskaya, E. I.; Vygodskii, Y. S. (2007) J. Chem. Thermodyn. 39(1), 158-166.	1-methyl-3-propylimidazolium bromide	1-methyl-3-propylimidazolium	Imidazolium	Bromide	261.6	101.325	217.504	Crystal
675	Paulechka, Y. U.; Kabo, G. J.; Blokhin, A. V.; Shaplov, A. S.; Lozinskaya, E. I.; Vygodskii, Y. S. (2007) J. Chem. Thermodyn. 39(1), 158-166.	1-methyl-3-propylimidazolium bromide	1-methyl-3-propylimidazolium	Imidazolium	Bromide	263.69	101.325	220.519	Crystal
676	Paulechka, Y. U.; Kabo, G. J.; Blokhin, A. V.; Shaplov, A. S.; Lozinskaya, E. I.; Vygodskii, Y. S. (2007) J. Chem. Thermodyn. 39(1), 158-166.	1-methyl-3-propylimidazolium bromide	1-methyl-3-propylimidazolium	Imidazolium	Bromide	265.77	101.325	223.78	Crystal
677	Paulechka, Y. U.; Kabo, G. J.; Blokhin, A. V.; Shaplov, A. S.; Lozinskaya, E. I.; Vygodskii, Y. S. (2007) J. Chem. Thermodyn. 39(1), 158-166.	1-methyl-3-propylimidazolium bromide	1-methyl-3-propylimidazolium	Imidazolium	Bromide	267.85	101.325	227.513	Crystal
678	Paulechka, Y. U.; Kabo, G. J.; Blokhin, A. V.; Shaplov, A. S.; Lozinskaya, E. I.; Vygodskii, Y. S. (2007) J. Chem. Thermodyn. 39(1), 158-166.	1-methyl-3-propylimidazolium bromide	1-methyl-3-propylimidazolium	Imidazolium	Bromide	269.36	101.325	231.512	Crystal
679	Paulechka, Y. U.; Kabo, G. J.; Blokhin, A. V.; Shaplov, A. S.; Lozinskaya, E. I.; Vygodskii, Y. S. (2007) J. Chem. Thermodyn. 39(1), 158-166.	1-methyl-3-propylimidazolium bromide	1-methyl-3-propylimidazolium	Imidazolium	Bromide	269.93	101.325	231.491	Crystal
680	Paulechka, Y. U.; Kabo, G. J.; Blokhin, A. V.; Shaplov, A. S.; Lozinskaya, E. I.; Vygodskii, Y. S. (2007) J. Chem. Thermodyn. 39(1), 158-166.	1-methyl-3-propylimidazolium bromide	1-methyl-3-propylimidazolium	Imidazolium	Bromide	272	101.325	235.921	Crystal
681	Paulechka, Y. U.; Kabo, G. J.; Blokhin, A. V.; Shaplov, A. S.; Lozinskaya, E. I.; Vygodskii, Y. S. (2007) J. Chem. Thermodyn. 39(1), 158-166.	1-methyl-3-propylimidazolium bromide	1-methyl-3-propylimidazolium	Imidazolium	Bromide	274.08	101.325	241.069	Crystal
682	Paulechka, Y. U.; Kabo, G. J.; Blokhin, A. V.; Shaplov, A. S.; Lozinskaya, E. I.; Vygodskii, Y. S. (2007) J. Chem. Thermodyn. 39(1), 158-166.	1-methyl-3-propylimidazolium bromide	1-methyl-3-propylimidazolium	Imidazolium	Bromide	276.15	101.325	246.771	Crystal
683	Paulechka, Y. U.; Kabo, G. J.; Blokhin, A. V.; Shaplov, A. S.; Lozinskaya, E. I.; Vygodskii, Y. S. (2007) J. Chem. Thermodyn. 39(1), 158-166.	1-methyl-3-propylimidazolium bromide	1-methyl-3-propylimidazolium	Imidazolium	Bromide	277.85	101.325	253.97	Crystal
684	Paulechka, Y. U.; Kabo, G. J.; Blokhin, A. V.; Shaplov, A. S.; Lozinskaya, E. I.; Vygodskii, Y. S. (2007) J. Chem. Thermodyn. 39(1), 158-166.	1-methyl-3-propylimidazolium bromide	1-methyl-3-propylimidazolium	Imidazolium	Bromide	278.22	101.325	253.724	Crystal
685	Paulechka, E.; Blokhin, A. V.; Rodrigues, A. S. M. C.; Rocha, M. A. A.; Santos, L. M. N. B. F. (2016) J. Chem. Thermodyn. 97, 331-340.	1-tetradecyl-3-methylimidazolium bis(trifluoromethylsulfonyl)imide	1-tetradecyl-3-methylimidazolium	Imidazolium	NTF2	20.33	101.325	62.84	Crystal 2
686	Paulechka, E.; Blokhin, A. V.; Rodrigues, A. S. M. C.; Rocha, M. A. A.; Santos, L. M. N. B. F. (2016) J. Chem. Thermodyn. 97, 331-340.	1-tetradecyl-3-methylimidazolium bis(trifluoromethylsulfonyl)imide	1-tetradecyl-3-methylimidazolium	Imidazolium	NTF2	21.54	101.325	68.49	Crystal 2
687	Paulechka, E.; Blokhin, A. V.; Rodrigues, A. S. M. C.; Rocha, M. A. A.; Santos, L. M. N. B. F. (2016) J. Chem. Thermodyn. 97, 331-340.	1-tetradecyl-3-methylimidazolium bis(trifluoromethylsulfonyl)imide	1-tetradecyl-3-methylimidazolium	Imidazolium	NTF2	23.07	101.325	75.56	Crystal 2
688	Paulechka, E.; Blokhin, A. V.; Rodrigues, A. S. M. C.; Rocha, M. A. A.; Santos, L. M. N. B. F. (2016) J. Chem. Thermodyn. 97, 331-340.	1-tetradecyl-3-methylimidazolium bis(trifluoromethylsulfonyl)imide	1-tetradecyl-3-methylimidazolium	Imidazolium	NTF2	24.61	101.325	82.47	Crystal 2
689	Paulechka, E.; Blokhin, A. V.; Rodrigues, A. S. M. C.; Rocha, M. A. A.; Santos, L. M. N. B. F. (2016) J. Chem. Thermodyn. 97, 331-340.	1-tetradecyl-3-methylimidazolium bis(trifluoromethylsulfonyl)imide	1-tetradecyl-3-methylimidazolium	Imidazolium	NTF2	26.14	101.325	89.18	Crystal 2
690	Paulechka, E.; Blokhin, A. V.; Rodrigues, A. S. M. C.; Rocha, M. A. A.; Santos, L. M. N. B. F. (2016) J. Chem. Thermodyn. 97, 331-340.	1-tetradecyl-3-methylimidazolium bis(trifluoromethylsulfonyl)imide	1-tetradecyl-3-methylimidazolium	Imidazolium	NTF2	27.68	101.325	95.96	Crystal 2
691	Paulechka, E.; Blokhin, A. V.; Rodrigues, A. S. M. C.; Rocha, M. A. A.; Santos, L. M. N. B. F. (2016) J. Chem. Thermodyn. 97, 331-340.	1-tetradecyl-3-methylimidazolium bis(trifluoromethylsulfonyl)imide	1-tetradecyl-3-methylimidazolium	Imidazolium	NTF2	29.23	101.325	102.6	Crystal 2
692	Paulechka, E.; Blokhin, A. V.; Rodrigues, A. S. M. C.; Rocha, M. A. A.; Santos, L. M. N. B. F. (2016) J. Chem. Thermodyn. 97, 331-340.	1-tetradecyl-3-methylimidazolium bis(trifluoromethylsulfonyl)imide	1-tetradecyl-3-methylimidazolium	Imidazolium	NTF2	30.94	101.325	110.1	Crystal 2
693	Paulechka, E.; Blokhin, A. V.; Rodrigues, A. S. M. C.; Rocha, M. A. A.; Santos, L. M. N. B. F. (2016) J. Chem. Thermodyn. 97, 331-340.	1-tetradecyl-3-methylimidazolium bis(trifluoromethylsulfonyl)imide	1-tetradecyl-3-methylimidazolium	Imidazolium	NTF2	32.82	101.325	117.9	Crystal 2
694	Paulechka, E.; Blokhin, A. V.; Rodrigues, A. S. M. C.; Rocha, M. A. A.; Santos, L. M. N. B. F. (2016) J. Chem. Thermodyn. 97, 331-340.	1-tetradecyl-3-methylimidazolium bis(trifluoromethylsulfonyl)imide	1-tetradecyl-3-methylimidazolium	Imidazolium	NTF2	34.72	101.325	125.4	Crystal 2
695	Paulechka, E.; Blokhin, A. V.; Rodrigues, A. S. M. C.; Rocha, M. A. A.; Santos, L. M. N. B. F. (2016) J. Chem. Thermodyn. 97, 331-340.	1-tetradecyl-3-methylimidazolium bis(trifluoromethylsulfonyl)imide	1-tetradecyl-3-methylimidazolium	Imidazolium	NTF2	36.61	101.325	132.8	Crystal 2
696	Paulechka, E.; Blokhin, A. V.; Rodrigues, A. S. M. C.; Rocha, M. A. A.; Santos, L. M. N. B. F. (2016) J. Chem. Thermodyn. 97, 331-340.	1-tetradecyl-3-methylimidazolium bis(trifluoromethylsulfonyl)imide	1-tetradecyl-3-methylimidazolium	Imidazolium	NTF2	38.5	101.325	140.1	Crystal 2
697	Paulechka, E.; Blokhin, A. V.; Rodrigues, A. S. M. C.; Rocha, M. A. A.; Santos, L. M. N. B. F. (2016) J. Chem. Thermodyn. 97, 331-340.	1-tetradecyl-3-methylimidazolium bis(trifluoromethylsulfonyl)imide	1-tetradecyl-3-methylimidazolium	Imidazolium	NTF2	40.39	101.325	147.2	Crystal 2
698	Paulechka, E.; Blokhin, A. V.; Rodrigues, A. S. M. C.; Rocha, M. A. A.; Santos, L. M. N. B. F. (2016) J. Chem. Thermodyn. 97, 331-340.	1-tetradecyl-3-methylimidazolium bis(trifluoromethylsulfonyl)imide	1-tetradecyl-3-methylimidazolium	Imidazolium	NTF2	42.38	101.325	154.5	Crystal 2
699	Paulechka, E.; Blokhin, A. V.; Rodrigues, A. S. M. C.; Rocha, M. A. A.; Santos, L. M. N. B. F. (2016) J. Chem. Thermodyn. 97, 331-340.	1-tetradecyl-3-methylimidazolium bis(trifluoromethylsulfonyl)imide	1-tetradecyl-3-methylimidazolium	Imidazolium	NTF2	44.49	101.325	162.2	Crystal 2
700	Paulechka, E.; Blokhin, A. V.; Rodrigues, A. S. M. C.; Rocha, M. A. A.; Santos, L. M. N. B. F. (2016) J. Chem. Thermodyn. 97, 331-340.	1-tetradecyl-3-methylimidazolium bis(trifluoromethylsulfonyl)imide	1-tetradecyl-3-methylimidazolium	Imidazolium	NTF2	46.6	101.325	169.8	Crystal 2
701	Paulechka, E.; Blokhin, A. V.; Rodrigues, A. S. M. C.; Rocha, M. A. A.; Santos, L. M. N. B. F. (2016) J. Chem. Thermodyn. 97, 331-340.	1-tetradecyl-3-methylimidazolium bis(trifluoromethylsulfonyl)imide	1-tetradecyl-3-methylimidazolium	Imidazolium	NTF2	48.71	101.325	177.1	Crystal 2
702	Paulechka, E.; Blokhin, A. V.; Rodrigues, A. S. M. C.; Rocha, M. A. A.; Santos, L. M. N. B. F. (2016) J. Chem. Thermodyn. 97, 331-340.	1-tetradecyl-3-methylimidazolium bis(trifluoromethylsulfonyl)imide	1-tetradecyl-3-methylimidazolium	Imidazolium	NTF2	50.83	101.325	184.3	Crystal 2
703	Paulechka, E.; Blokhin, A. V.; Rodrigues, A. S. M. C.; Rocha, M. A. A.; Santos, L. M. N. B. F. (2016) J. Chem. Thermodyn. 97, 331-340.	1-tetradecyl-3-methylimidazolium bis(trifluoromethylsulfonyl)imide	1-tetradecyl-3-methylimidazolium	Imidazolium	NTF2	52.96	101.325	191.2	Crystal 2
704	Paulechka, E.; Blokhin, A. V.; Rodrigues, A. S. M. C.; Rocha, M. A. A.; Santos, L. M. N. B. F. (2016) J. Chem. Thermodyn. 97, 331-340.	1-tetradecyl-3-methylimidazolium bis(trifluoromethylsulfonyl)imide	1-tetradecyl-3-methylimidazolium	Imidazolium	NTF2	55.08	101.325	198	Crystal 2
705	Paulechka, E.; Blokhin, A. V.; Rodrigues, A. S. M. C.; Rocha, M. A. A.; Santos, L. M. N. B. F. (2016) J. Chem. Thermodyn. 97, 331-340.	1-tetradecyl-3-methylimidazolium bis(trifluoromethylsulfonyl)imide	1-tetradecyl-3-methylimidazolium	Imidazolium	NTF2	57.2	101.325	204.8	Crystal 2
706	Paulechka, E.; Blokhin, A. V.; Rodrigues, A. S. M. C.; Rocha, M. A. A.; Santos, L. M. N. B. F. (2016) J. Chem. Thermodyn. 97, 331-340.	1-tetradecyl-3-methylimidazolium bis(trifluoromethylsulfonyl)imide	1-tetradecyl-3-methylimidazolium	Imidazolium	NTF2	59.33	101.325	211.5	Crystal 2
707	Paulechka, E.; Blokhin, A. V.; Rodrigues, A. S. M. C.; Rocha, M. A. A.; Santos, L. M. N. B. F. (2016) J. Chem. Thermodyn. 97, 331-340.	1-tetradecyl-3-methylimidazolium bis(trifluoromethylsulfonyl)imide	1-tetradecyl-3-methylimidazolium	Imidazolium	NTF2	61.45	101.325	218	Crystal 2
708	Paulechka, E.; Blokhin, A. V.; Rodrigues, A. S. M. C.; Rocha, M. A. A.; Santos, L. M. N. B. F. (2016) J. Chem. Thermodyn. 97, 331-340.	1-tetradecyl-3-methylimidazolium bis(trifluoromethylsulfonyl)imide	1-tetradecyl-3-methylimidazolium	Imidazolium	NTF2	63.59	101.325	224.5	Crystal 2
709	Paulechka, E.; Blokhin, A. V.; Rodrigues, A. S. M. C.; Rocha, M. A. A.; Santos, L. M. N. B. F. (2016) J. Chem. Thermodyn. 97, 331-340.	1-tetradecyl-3-methylimidazolium bis(trifluoromethylsulfonyl)imide	1-tetradecyl-3-methylimidazolium	Imidazolium	NTF2	65.72	101.325	230.7	Crystal 2
710	Paulechka, E.; Blokhin, A. V.; Rodrigues, A. S. M. C.; Rocha, M. A. A.; Santos, L. M. N. B. F. (2016) J. Chem. Thermodyn. 97, 331-340.	1-tetradecyl-3-methylimidazolium bis(trifluoromethylsulfonyl)imide	1-tetradecyl-3-methylimidazolium	Imidazolium	NTF2	67.86	101.325	236.8	Crystal 2
711	Paulechka, E.; Blokhin, A. V.; Rodrigues, A. S. M. C.; Rocha, M. A. A.; Santos, L. M. N. B. F. (2016) J. Chem. Thermodyn. 97, 331-340.	1-tetradecyl-3-methylimidazolium bis(trifluoromethylsulfonyl)imide	1-tetradecyl-3-methylimidazolium	Imidazolium	NTF2	70.01	101.325	242.5	Crystal 2
712	Paulechka, E.; Blokhin, A. V.; Rodrigues, A. S. M. C.; Rocha, M. A. A.; Santos, L. M. N. B. F. (2016) J. Chem. Thermodyn. 97, 331-340.	1-tetradecyl-3-methylimidazolium bis(trifluoromethylsulfonyl)imide	1-tetradecyl-3-methylimidazolium	Imidazolium	NTF2	72.16	101.325	248.4	Crystal 2
713	Paulechka, E.; Blokhin, A. V.; Rodrigues, A. S. M. C.; Rocha, M. A. A.; Santos, L. M. N. B. F. (2016) J. Chem. Thermodyn. 97, 331-340.	1-tetradecyl-3-methylimidazolium bis(trifluoromethylsulfonyl)imide	1-tetradecyl-3-methylimidazolium	Imidazolium	NTF2	74.3	101.325	254.1	Crystal 2
714	Paulechka, E.; Blokhin, A. V.; Rodrigues, A. S. M. C.; Rocha, M. A. A.; Santos, L. M. N. B. F. (2016) J. Chem. Thermodyn. 97, 331-340.	1-tetradecyl-3-methylimidazolium bis(trifluoromethylsulfonyl)imide	1-tetradecyl-3-methylimidazolium	Imidazolium	NTF2	76.46	101.325	260.1	Crystal 2
715	Paulechka, E.; Blokhin, A. V.; Rodrigues, A. S. M. C.; Rocha, M. A. A.; Santos, L. M. N. B. F. (2016) J. Chem. Thermodyn. 97, 331-340.	1-tetradecyl-3-methylimidazolium bis(trifluoromethylsulfonyl)imide	1-tetradecyl-3-methylimidazolium	Imidazolium	NTF2	78.61	101.325	266.1	Crystal 2
716	Paulechka, E.; Blokhin, A. V.; Rodrigues, A. S. M. C.; Rocha, M. A. A.; Santos, L. M. N. B. F. (2016) J. Chem. Thermodyn. 97, 331-340.	1-tetradecyl-3-methylimidazolium bis(trifluoromethylsulfonyl)imide	1-tetradecyl-3-methylimidazolium	Imidazolium	NTF2	80.77	101.325	271.8	Crystal 2
717	Paulechka, E.; Blokhin, A. V.; Rodrigues, A. S. M. C.; Rocha, M. A. A.; Santos, L. M. N. B. F. (2016) J. Chem. Thermodyn. 97, 331-340.	1-tetradecyl-3-methylimidazolium bis(trifluoromethylsulfonyl)imide	1-tetradecyl-3-methylimidazolium	Imidazolium	NTF2	81.2	101.325	272.4	Crystal 2
718	Paulechka, E.; Blokhin, A. V.; Rodrigues, A. S. M. C.; Rocha, M. A. A.; Santos, L. M. N. B. F. (2016) J. Chem. Thermodyn. 97, 331-340.	1-tetradecyl-3-methylimidazolium bis(trifluoromethylsulfonyl)imide	1-tetradecyl-3-methylimidazolium	Imidazolium	NTF2	82.94	101.325	276.6	Crystal 2
719	Paulechka, E.; Blokhin, A. V.; Rodrigues, A. S. M. C.; Rocha, M. A. A.; Santos, L. M. N. B. F. (2016) J. Chem. Thermodyn. 97, 331-340.	1-tetradecyl-3-methylimidazolium bis(trifluoromethylsulfonyl)imide	1-tetradecyl-3-methylimidazolium	Imidazolium	NTF2	83.19	101.325	277.4	Crystal 2
720	Paulechka, E.; Blokhin, A. V.; Rodrigues, A. S. M. C.; Rocha, M. A. A.; Santos, L. M. N. B. F. (2016) J. Chem. Thermodyn. 97, 331-340.	1-tetradecyl-3-methylimidazolium bis(trifluoromethylsulfonyl)imide	1-tetradecyl-3-methylimidazolium	Imidazolium	NTF2	85.13	101.325	281.8	Crystal 2
721	Paulechka, E.; Blokhin, A. V.; Rodrigues, A. S. M. C.; Rocha, M. A. A.; Santos, L. M. N. B. F. (2016) J. Chem. Thermodyn. 97, 331-340.	1-tetradecyl-3-methylimidazolium bis(trifluoromethylsulfonyl)imide	1-tetradecyl-3-methylimidazolium	Imidazolium	NTF2	85.17	101.325	281.5	Crystal 2
722	Paulechka, E.; Blokhin, A. V.; Rodrigues, A. S. M. C.; Rocha, M. A. A.; Santos, L. M. N. B. F. (2016) J. Chem. Thermodyn. 97, 331-340.	1-tetradecyl-3-methylimidazolium bis(trifluoromethylsulfonyl)imide	1-tetradecyl-3-methylimidazolium	Imidazolium	NTF2	87.16	101.325	286.5	Crystal 2
723	Paulechka, E.; Blokhin, A. V.; Rodrigues, A. S. M. C.; Rocha, M. A. A.; Santos, L. M. N. B. F. (2016) J. Chem. Thermodyn. 97, 331-340.	1-tetradecyl-3-methylimidazolium bis(trifluoromethylsulfonyl)imide	1-tetradecyl-3-methylimidazolium	Imidazolium	NTF2	89.15	101.325	291.4	Crystal 2
724	Paulechka, E.; Blokhin, A. V.; Rodrigues, A. S. M. C.; Rocha, M. A. A.; Santos, L. M. N. B. F. (2016) J. Chem. Thermodyn. 97, 331-340.	1-tetradecyl-3-methylimidazolium bis(trifluoromethylsulfonyl)imide	1-tetradecyl-3-methylimidazolium	Imidazolium	NTF2	91.14	101.325	296.2	Crystal 2
725	Paulechka, E.; Blokhin, A. V.; Rodrigues, A. S. M. C.; Rocha, M. A. A.; Santos, L. M. N. B. F. (2016) J. Chem. Thermodyn. 97, 331-340.	1-tetradecyl-3-methylimidazolium bis(trifluoromethylsulfonyl)imide	1-tetradecyl-3-methylimidazolium	Imidazolium	NTF2	93.13	101.325	301	Crystal 2
726	Paulechka, E.; Blokhin, A. V.; Rodrigues, A. S. M. C.; Rocha, M. A. A.; Santos, L. M. N. B. F. (2016) J. Chem. Thermodyn. 97, 331-340.	1-tetradecyl-3-methylimidazolium bis(trifluoromethylsulfonyl)imide	1-tetradecyl-3-methylimidazolium	Imidazolium	NTF2	95.13	101.325	305.5	Crystal 2
727	Paulechka, E.; Blokhin, A. V.; Rodrigues, A. S. M. C.; Rocha, M. A. A.; Santos, L. M. N. B. F. (2016) J. Chem. Thermodyn. 97, 331-340.	1-tetradecyl-3-methylimidazolium bis(trifluoromethylsulfonyl)imide	1-tetradecyl-3-methylimidazolium	Imidazolium	NTF2	97.13	101.325	310.1	Crystal 2
728	Paulechka, E.; Blokhin, A. V.; Rodrigues, A. S. M. C.; Rocha, M. A. A.; Santos, L. M. N. B. F. (2016) J. Chem. Thermodyn. 97, 331-340.	1-tetradecyl-3-methylimidazolium bis(trifluoromethylsulfonyl)imide	1-tetradecyl-3-methylimidazolium	Imidazolium	NTF2	99.14	101.325	314.6	Crystal 2
729	Paulechka, E.; Blokhin, A. V.; Rodrigues, A. S. M. C.; Rocha, M. A. A.; Santos, L. M. N. B. F. (2016) J. Chem. Thermodyn. 97, 331-340.	1-tetradecyl-3-methylimidazolium bis(trifluoromethylsulfonyl)imide	1-tetradecyl-3-methylimidazolium	Imidazolium	NTF2	101.15	101.325	319.3	Crystal 2
730	Paulechka, E.; Blokhin, A. V.; Rodrigues, A. S. M. C.; Rocha, M. A. A.; Santos, L. M. N. B. F. (2016) J. Chem. Thermodyn. 97, 331-340.	1-tetradecyl-3-methylimidazolium bis(trifluoromethylsulfonyl)imide	1-tetradecyl-3-methylimidazolium	Imidazolium	NTF2	103.16	101.325	324	Crystal 2
731	Paulechka, E.; Blokhin, A. V.; Rodrigues, A. S. M. C.; Rocha, M. A. A.; Santos, L. M. N. B. F. (2016) J. Chem. Thermodyn. 97, 331-340.	1-tetradecyl-3-methylimidazolium bis(trifluoromethylsulfonyl)imide	1-tetradecyl-3-methylimidazolium	Imidazolium	NTF2	105.16	101.325	328.1	Crystal 2
732	Paulechka, E.; Blokhin, A. V.; Rodrigues, A. S. M. C.; Rocha, M. A. A.; Santos, L. M. N. B. F. (2016) J. Chem. Thermodyn. 97, 331-340.	1-tetradecyl-3-methylimidazolium bis(trifluoromethylsulfonyl)imide	1-tetradecyl-3-methylimidazolium	Imidazolium	NTF2	107.17	101.325	332.6	Crystal 2
733	Paulechka, E.; Blokhin, A. V.; Rodrigues, A. S. M. C.; Rocha, M. A. A.; Santos, L. M. N. B. F. (2016) J. Chem. Thermodyn. 97, 331-340.	1-tetradecyl-3-methylimidazolium bis(trifluoromethylsulfonyl)imide	1-tetradecyl-3-methylimidazolium	Imidazolium	NTF2	109.18	101.325	336.8	Crystal 2
734	Paulechka, E.; Blokhin, A. V.; Rodrigues, A. S. M. C.; Rocha, M. A. A.; Santos, L. M. N. B. F. (2016) J. Chem. Thermodyn. 97, 331-340.	1-tetradecyl-3-methylimidazolium bis(trifluoromethylsulfonyl)imide	1-tetradecyl-3-methylimidazolium	Imidazolium	NTF2	111.2	101.325	340.6	Crystal 2
735	Paulechka, E.; Blokhin, A. V.; Rodrigues, A. S. M. C.; Rocha, M. A. A.; Santos, L. M. N. B. F. (2016) J. Chem. Thermodyn. 97, 331-340.	1-tetradecyl-3-methylimidazolium bis(trifluoromethylsulfonyl)imide	1-tetradecyl-3-methylimidazolium	Imidazolium	NTF2	113.23	101.325	345	Crystal 2
736	Paulechka, E.; Blokhin, A. V.; Rodrigues, A. S. M. C.; Rocha, M. A. A.; Santos, L. M. N. B. F. (2016) J. Chem. Thermodyn. 97, 331-340.	1-tetradecyl-3-methylimidazolium bis(trifluoromethylsulfonyl)imide	1-tetradecyl-3-methylimidazolium	Imidazolium	NTF2	115.25	101.325	349.2	Crystal 2
737	Paulechka, E.; Blokhin, A. V.; Rodrigues, A. S. M. C.; Rocha, M. A. A.; Santos, L. M. N. B. F. (2016) J. Chem. Thermodyn. 97, 331-340.	1-tetradecyl-3-methylimidazolium bis(trifluoromethylsulfonyl)imide	1-tetradecyl-3-methylimidazolium	Imidazolium	NTF2	117.27	101.325	353.4	Crystal 2
738	Paulechka, E.; Blokhin, A. V.; Rodrigues, A. S. M. C.; Rocha, M. A. A.; Santos, L. M. N. B. F. (2016) J. Chem. Thermodyn. 97, 331-340.	1-tetradecyl-3-methylimidazolium bis(trifluoromethylsulfonyl)imide	1-tetradecyl-3-methylimidazolium	Imidazolium	NTF2	119.3	101.325	357.4	Crystal 2
739	Paulechka, E.; Blokhin, A. V.; Rodrigues, A. S. M. C.; Rocha, M. A. A.; Santos, L. M. N. B. F. (2016) J. Chem. Thermodyn. 97, 331-340.	1-tetradecyl-3-methylimidazolium bis(trifluoromethylsulfonyl)imide	1-tetradecyl-3-methylimidazolium	Imidazolium	NTF2	121.32	101.325	361.5	Crystal 2
740	Paulechka, E.; Blokhin, A. V.; Rodrigues, A. S. M. C.; Rocha, M. A. A.; Santos, L. M. N. B. F. (2016) J. Chem. Thermodyn. 97, 331-340.	1-tetradecyl-3-methylimidazolium bis(trifluoromethylsulfonyl)imide	1-tetradecyl-3-methylimidazolium	Imidazolium	NTF2	123.35	101.325	365.5	Crystal 2
741	Paulechka, E.; Blokhin, A. V.; Rodrigues, A. S. M. C.; Rocha, M. A. A.; Santos, L. M. N. B. F. (2016) J. Chem. Thermodyn. 97, 331-340.	1-tetradecyl-3-methylimidazolium bis(trifluoromethylsulfonyl)imide	1-tetradecyl-3-methylimidazolium	Imidazolium	NTF2	124.9	101.325	368.4	Crystal 2
742	Paulechka, E.; Blokhin, A. V.; Rodrigues, A. S. M. C.; Rocha, M. A. A.; Santos, L. M. N. B. F. (2016) J. Chem. Thermodyn. 97, 331-340.	1-tetradecyl-3-methylimidazolium bis(trifluoromethylsulfonyl)imide	1-tetradecyl-3-methylimidazolium	Imidazolium	NTF2	125.83	101.325	370.4	Crystal 2
743	Paulechka, E.; Blokhin, A. V.; Rodrigues, A. S. M. C.; Rocha, M. A. A.; Santos, L. M. N. B. F. (2016) J. Chem. Thermodyn. 97, 331-340.	1-tetradecyl-3-methylimidazolium bis(trifluoromethylsulfonyl)imide	1-tetradecyl-3-methylimidazolium	Imidazolium	NTF2	127.42	101.325	373.3	Crystal 2
744	Paulechka, E.; Blokhin, A. V.; Rodrigues, A. S. M. C.; Rocha, M. A. A.; Santos, L. M. N. B. F. (2016) J. Chem. Thermodyn. 97, 331-340.	1-tetradecyl-3-methylimidazolium bis(trifluoromethylsulfonyl)imide	1-tetradecyl-3-methylimidazolium	Imidazolium	NTF2	128.64	101.325	376	Crystal 2
745	Paulechka, E.; Blokhin, A. V.; Rodrigues, A. S. M. C.; Rocha, M. A. A.; Santos, L. M. N. B. F. (2016) J. Chem. Thermodyn. 97, 331-340.	1-tetradecyl-3-methylimidazolium bis(trifluoromethylsulfonyl)imide	1-tetradecyl-3-methylimidazolium	Imidazolium	NTF2	129.89	101.325	378.2	Crystal 2
746	Paulechka, E.; Blokhin, A. V.; Rodrigues, A. S. M. C.; Rocha, M. A. A.; Santos, L. M. N. B. F. (2016) J. Chem. Thermodyn. 97, 331-340.	1-tetradecyl-3-methylimidazolium bis(trifluoromethylsulfonyl)imide	1-tetradecyl-3-methylimidazolium	Imidazolium	NTF2	131.38	101.325	381.2	Crystal 2
747	Paulechka, E.; Blokhin, A. V.; Rodrigues, A. S. M. C.; Rocha, M. A. A.; Santos, L. M. N. B. F. (2016) J. Chem. Thermodyn. 97, 331-340.	1-tetradecyl-3-methylimidazolium bis(trifluoromethylsulfonyl)imide	1-tetradecyl-3-methylimidazolium	Imidazolium	NTF2	132.35	101.325	383	Crystal 2
748	Paulechka, E.; Blokhin, A. V.; Rodrigues, A. S. M. C.; Rocha, M. A. A.; Santos, L. M. N. B. F. (2016) J. Chem. Thermodyn. 97, 331-340.	1-tetradecyl-3-methylimidazolium bis(trifluoromethylsulfonyl)imide	1-tetradecyl-3-methylimidazolium	Imidazolium	NTF2	134.13	101.325	386.5	Crystal 2
749	Paulechka, E.; Blokhin, A. V.; Rodrigues, A. S. M. C.; Rocha, M. A. A.; Santos, L. M. N. B. F. (2016) J. Chem. Thermodyn. 97, 331-340.	1-tetradecyl-3-methylimidazolium bis(trifluoromethylsulfonyl)imide	1-tetradecyl-3-methylimidazolium	Imidazolium	NTF2	134.81	101.325	387.8	Crystal 2
750	Paulechka, E.; Blokhin, A. V.; Rodrigues, A. S. M. C.; Rocha, M. A. A.; Santos, L. M. N. B. F. (2016) J. Chem. Thermodyn. 97, 331-340.	1-tetradecyl-3-methylimidazolium bis(trifluoromethylsulfonyl)imide	1-tetradecyl-3-methylimidazolium	Imidazolium	NTF2	136.88	101.325	391.8	Crystal 2
751	Paulechka, E.; Blokhin, A. V.; Rodrigues, A. S. M. C.; Rocha, M. A. A.; Santos, L. M. N. B. F. (2016) J. Chem. Thermodyn. 97, 331-340.	1-tetradecyl-3-methylimidazolium bis(trifluoromethylsulfonyl)imide	1-tetradecyl-3-methylimidazolium	Imidazolium	NTF2	137.28	101.325	392.5	Crystal 2
752	Paulechka, E.; Blokhin, A. V.; Rodrigues, A. S. M. C.; Rocha, M. A. A.; Santos, L. M. N. B. F. (2016) J. Chem. Thermodyn. 97, 331-340.	1-tetradecyl-3-methylimidazolium bis(trifluoromethylsulfonyl)imide	1-tetradecyl-3-methylimidazolium	Imidazolium	NTF2	139.62	101.325	397	Crystal 2
753	Paulechka, E.; Blokhin, A. V.; Rodrigues, A. S. M. C.; Rocha, M. A. A.; Santos, L. M. N. B. F. (2016) J. Chem. Thermodyn. 97, 331-340.	1-tetradecyl-3-methylimidazolium bis(trifluoromethylsulfonyl)imide	1-tetradecyl-3-methylimidazolium	Imidazolium	NTF2	139.75	101.325	397.2	Crystal 2
754	Paulechka, E.; Blokhin, A. V.; Rodrigues, A. S. M. C.; Rocha, M. A. A.; Santos, L. M. N. B. F. (2016) J. Chem. Thermodyn. 97, 331-340.	1-tetradecyl-3-methylimidazolium bis(trifluoromethylsulfonyl)imide	1-tetradecyl-3-methylimidazolium	Imidazolium	NTF2	142.22	101.325	402.1	Crystal 2
755	Paulechka, E.; Blokhin, A. V.; Rodrigues, A. S. M. C.; Rocha, M. A. A.; Santos, L. M. N. B. F. (2016) J. Chem. Thermodyn. 97, 331-340.	1-tetradecyl-3-methylimidazolium bis(trifluoromethylsulfonyl)imide	1-tetradecyl-3-methylimidazolium	Imidazolium	NTF2	142.37	101.325	402.3	Crystal 2
756	Paulechka, E.; Blokhin, A. V.; Rodrigues, A. S. M. C.; Rocha, M. A. A.; Santos, L. M. N. B. F. (2016) J. Chem. Thermodyn. 97, 331-340.	1-tetradecyl-3-methylimidazolium bis(trifluoromethylsulfonyl)imide	1-tetradecyl-3-methylimidazolium	Imidazolium	NTF2	144.69	101.325	406.6	Crystal 2
757	Paulechka, E.; Blokhin, A. V.; Rodrigues, A. S. M. C.; Rocha, M. A. A.; Santos, L. M. N. B. F. (2016) J. Chem. Thermodyn. 97, 331-340.	1-tetradecyl-3-methylimidazolium bis(trifluoromethylsulfonyl)imide	1-tetradecyl-3-methylimidazolium	Imidazolium	NTF2	145.12	101.325	407.7	Crystal 2
758	Paulechka, E.; Blokhin, A. V.; Rodrigues, A. S. M. C.; Rocha, M. A. A.; Santos, L. M. N. B. F. (2016) J. Chem. Thermodyn. 97, 331-340.	1-tetradecyl-3-methylimidazolium bis(trifluoromethylsulfonyl)imide	1-tetradecyl-3-methylimidazolium	Imidazolium	NTF2	147.16	101.325	411.2	Crystal 2
759	Paulechka, E.; Blokhin, A. V.; Rodrigues, A. S. M. C.; Rocha, M. A. A.; Santos, L. M. N. B. F. (2016) J. Chem. Thermodyn. 97, 331-340.	1-tetradecyl-3-methylimidazolium bis(trifluoromethylsulfonyl)imide	1-tetradecyl-3-methylimidazolium	Imidazolium	NTF2	147.86	101.325	412.6	Crystal 2
760	Paulechka, E.; Blokhin, A. V.; Rodrigues, A. S. M. C.; Rocha, M. A. A.; Santos, L. M. N. B. F. (2016) J. Chem. Thermodyn. 97, 331-340.	1-tetradecyl-3-methylimidazolium bis(trifluoromethylsulfonyl)imide	1-tetradecyl-3-methylimidazolium	Imidazolium	NTF2	149.63	101.325	415.9	Crystal 2
761	Paulechka, E.; Blokhin, A. V.; Rodrigues, A. S. M. C.; Rocha, M. A. A.; Santos, L. M. N. B. F. (2016) J. Chem. Thermodyn. 97, 331-340.	1-tetradecyl-3-methylimidazolium bis(trifluoromethylsulfonyl)imide	1-tetradecyl-3-methylimidazolium	Imidazolium	NTF2	150.61	101.325	418	Crystal 2
762	Paulechka, E.; Blokhin, A. V.; Rodrigues, A. S. M. C.; Rocha, M. A. A.; Santos, L. M. N. B. F. (2016) J. Chem. Thermodyn. 97, 331-340.	1-tetradecyl-3-methylimidazolium bis(trifluoromethylsulfonyl)imide	1-tetradecyl-3-methylimidazolium	Imidazolium	NTF2	152.1	101.325	420.5	Crystal 2
763	Paulechka, E.; Blokhin, A. V.; Rodrigues, A. S. M. C.; Rocha, M. A. A.; Santos, L. M. N. B. F. (2016) J. Chem. Thermodyn. 97, 331-340.	1-tetradecyl-3-methylimidazolium bis(trifluoromethylsulfonyl)imide	1-tetradecyl-3-methylimidazolium	Imidazolium	NTF2	153.36	101.325	423.1	Crystal 2
764	Paulechka, E.; Blokhin, A. V.; Rodrigues, A. S. M. C.; Rocha, M. A. A.; Santos, L. M. N. B. F. (2016) J. Chem. Thermodyn. 97, 331-340.	1-tetradecyl-3-methylimidazolium bis(trifluoromethylsulfonyl)imide	1-tetradecyl-3-methylimidazolium	Imidazolium	NTF2	154.57	101.325	425.1	Crystal 2
765	Paulechka, E.; Blokhin, A. V.; Rodrigues, A. S. M. C.; Rocha, M. A. A.; Santos, L. M. N. B. F. (2016) J. Chem. Thermodyn. 97, 331-340.	1-tetradecyl-3-methylimidazolium bis(trifluoromethylsulfonyl)imide	1-tetradecyl-3-methylimidazolium	Imidazolium	NTF2	156.12	101.325	428.1	Crystal 2
766	Paulechka, E.; Blokhin, A. V.; Rodrigues, A. S. M. C.; Rocha, M. A. A.; Santos, L. M. N. B. F. (2016) J. Chem. Thermodyn. 97, 331-340.	1-tetradecyl-3-methylimidazolium bis(trifluoromethylsulfonyl)imide	1-tetradecyl-3-methylimidazolium	Imidazolium	NTF2	157.05	101.325	429.7	Crystal 2
767	Paulechka, E.; Blokhin, A. V.; Rodrigues, A. S. M. C.; Rocha, M. A. A.; Santos, L. M. N. B. F. (2016) J. Chem. Thermodyn. 97, 331-340.	1-tetradecyl-3-methylimidazolium bis(trifluoromethylsulfonyl)imide	1-tetradecyl-3-methylimidazolium	Imidazolium	NTF2	158.87	101.325	433.3	Crystal 2
768	Paulechka, E.; Blokhin, A. V.; Rodrigues, A. S. M. C.; Rocha, M. A. A.; Santos, L. M. N. B. F. (2016) J. Chem. Thermodyn. 97, 331-340.	1-tetradecyl-3-methylimidazolium bis(trifluoromethylsulfonyl)imide	1-tetradecyl-3-methylimidazolium	Imidazolium	NTF2	159.52	101.325	434.5	Crystal 2
769	Paulechka, E.; Blokhin, A. V.; Rodrigues, A. S. M. C.; Rocha, M. A. A.; Santos, L. M. N. B. F. (2016) J. Chem. Thermodyn. 97, 331-340.	1-tetradecyl-3-methylimidazolium bis(trifluoromethylsulfonyl)imide	1-tetradecyl-3-methylimidazolium	Imidazolium	NTF2	161.63	101.325	438.6	Crystal 2
770	Paulechka, E.; Blokhin, A. V.; Rodrigues, A. S. M. C.; Rocha, M. A. A.; Santos, L. M. N. B. F. (2016) J. Chem. Thermodyn. 97, 331-340.	1-tetradecyl-3-methylimidazolium bis(trifluoromethylsulfonyl)imide	1-tetradecyl-3-methylimidazolium	Imidazolium	NTF2	161.99	101.325	439.1	Crystal 2
771	Paulechka, E.; Blokhin, A. V.; Rodrigues, A. S. M. C.; Rocha, M. A. A.; Santos, L. M. N. B. F. (2016) J. Chem. Thermodyn. 97, 331-340.	1-tetradecyl-3-methylimidazolium bis(trifluoromethylsulfonyl)imide	1-tetradecyl-3-methylimidazolium	Imidazolium	NTF2	164.38	101.325	443.7	Crystal 2
772	Paulechka, E.; Blokhin, A. V.; Rodrigues, A. S. M. C.; Rocha, M. A. A.; Santos, L. M. N. B. F. (2016) J. Chem. Thermodyn. 97, 331-340.	1-tetradecyl-3-methylimidazolium bis(trifluoromethylsulfonyl)imide	1-tetradecyl-3-methylimidazolium	Imidazolium	NTF2	164.46	101.325	443.6	Crystal 2
773	Paulechka, E.; Blokhin, A. V.; Rodrigues, A. S. M. C.; Rocha, M. A. A.; Santos, L. M. N. B. F. (2016) J. Chem. Thermodyn. 97, 331-340.	1-tetradecyl-3-methylimidazolium bis(trifluoromethylsulfonyl)imide	1-tetradecyl-3-methylimidazolium	Imidazolium	NTF2	166.93	101.325	448.2	Crystal 2
774	Paulechka, E.; Blokhin, A. V.; Rodrigues, A. S. M. C.; Rocha, M. A. A.; Santos, L. M. N. B. F. (2016) J. Chem. Thermodyn. 97, 331-340.	1-tetradecyl-3-methylimidazolium bis(trifluoromethylsulfonyl)imide	1-tetradecyl-3-methylimidazolium	Imidazolium	NTF2	167.13	101.325	448.7	Crystal 2
775	Paulechka, E.; Blokhin, A. V.; Rodrigues, A. S. M. C.; Rocha, M. A. A.; Santos, L. M. N. B. F. (2016) J. Chem. Thermodyn. 97, 331-340.	1-tetradecyl-3-methylimidazolium bis(trifluoromethylsulfonyl)imide	1-tetradecyl-3-methylimidazolium	Imidazolium	NTF2	169.4	101.325	453	Crystal 2
776	Paulechka, E.; Blokhin, A. V.; Rodrigues, A. S. M. C.; Rocha, M. A. A.; Santos, L. M. N. B. F. (2016) J. Chem. Thermodyn. 97, 331-340.	1-tetradecyl-3-methylimidazolium bis(trifluoromethylsulfonyl)imide	1-tetradecyl-3-methylimidazolium	Imidazolium	NTF2	169.88	101.325	453.9	Crystal 2
777	Paulechka, E.; Blokhin, A. V.; Rodrigues, A. S. M. C.; Rocha, M. A. A.; Santos, L. M. N. B. F. (2016) J. Chem. Thermodyn. 97, 331-340.	1-tetradecyl-3-methylimidazolium bis(trifluoromethylsulfonyl)imide	1-tetradecyl-3-methylimidazolium	Imidazolium	NTF2	171.87	101.325	457.5	Crystal 2
778	Paulechka, E.; Blokhin, A. V.; Rodrigues, A. S. M. C.; Rocha, M. A. A.; Santos, L. M. N. B. F. (2016) J. Chem. Thermodyn. 97, 331-340.	1-tetradecyl-3-methylimidazolium bis(trifluoromethylsulfonyl)imide	1-tetradecyl-3-methylimidazolium	Imidazolium	NTF2	172.63	101.325	459.1	Crystal 2
779	Paulechka, E.; Blokhin, A. V.; Rodrigues, A. S. M. C.; Rocha, M. A. A.; Santos, L. M. N. B. F. (2016) J. Chem. Thermodyn. 97, 331-340.	1-tetradecyl-3-methylimidazolium bis(trifluoromethylsulfonyl)imide	1-tetradecyl-3-methylimidazolium	Imidazolium	NTF2	174.33	101.325	462.3	Crystal 2
780	Paulechka, E.; Blokhin, A. V.; Rodrigues, A. S. M. C.; Rocha, M. A. A.; Santos, L. M. N. B. F. (2016) J. Chem. Thermodyn. 97, 331-340.	1-tetradecyl-3-methylimidazolium bis(trifluoromethylsulfonyl)imide	1-tetradecyl-3-methylimidazolium	Imidazolium	NTF2	175.38	101.325	464.4	Crystal 2
781	Paulechka, E.; Blokhin, A. V.; Rodrigues, A. S. M. C.; Rocha, M. A. A.; Santos, L. M. N. B. F. (2016) J. Chem. Thermodyn. 97, 331-340.	1-tetradecyl-3-methylimidazolium bis(trifluoromethylsulfonyl)imide	1-tetradecyl-3-methylimidazolium	Imidazolium	NTF2	176.79	101.325	467	Crystal 2
782	Paulechka, E.; Blokhin, A. V.; Rodrigues, A. S. M. C.; Rocha, M. A. A.; Santos, L. M. N. B. F. (2016) J. Chem. Thermodyn. 97, 331-340.	1-tetradecyl-3-methylimidazolium bis(trifluoromethylsulfonyl)imide	1-tetradecyl-3-methylimidazolium	Imidazolium	NTF2	178.12	101.325	469.7	Crystal 2
783	Paulechka, E.; Blokhin, A. V.; Rodrigues, A. S. M. C.; Rocha, M. A. A.; Santos, L. M. N. B. F. (2016) J. Chem. Thermodyn. 97, 331-340.	1-tetradecyl-3-methylimidazolium bis(trifluoromethylsulfonyl)imide	1-tetradecyl-3-methylimidazolium	Imidazolium	NTF2	179.25	101.325	471.5	Crystal 2
784	Paulechka, E.; Blokhin, A. V.; Rodrigues, A. S. M. C.; Rocha, M. A. A.; Santos, L. M. N. B. F. (2016) J. Chem. Thermodyn. 97, 331-340.	1-tetradecyl-3-methylimidazolium bis(trifluoromethylsulfonyl)imide	1-tetradecyl-3-methylimidazolium	Imidazolium	NTF2	180.86	101.325	474.8	Crystal 2
785	Paulechka, E.; Blokhin, A. V.; Rodrigues, A. S. M. C.; Rocha, M. A. A.; Santos, L. M. N. B. F. (2016) J. Chem. Thermodyn. 97, 331-340.	1-tetradecyl-3-methylimidazolium bis(trifluoromethylsulfonyl)imide	1-tetradecyl-3-methylimidazolium	Imidazolium	NTF2	181.71	101.325	476.2	Crystal 2
786	Paulechka, E.; Blokhin, A. V.; Rodrigues, A. S. M. C.; Rocha, M. A. A.; Santos, L. M. N. B. F. (2016) J. Chem. Thermodyn. 97, 331-340.	1-tetradecyl-3-methylimidazolium bis(trifluoromethylsulfonyl)imide	1-tetradecyl-3-methylimidazolium	Imidazolium	NTF2	183.59	101.325	479.9	Crystal 2
787	Paulechka, E.; Blokhin, A. V.; Rodrigues, A. S. M. C.; Rocha, M. A. A.; Santos, L. M. N. B. F. (2016) J. Chem. Thermodyn. 97, 331-340.	1-tetradecyl-3-methylimidazolium bis(trifluoromethylsulfonyl)imide	1-tetradecyl-3-methylimidazolium	Imidazolium	NTF2	184.16	101.325	480.9	Crystal 2
788	Paulechka, E.; Blokhin, A. V.; Rodrigues, A. S. M. C.; Rocha, M. A. A.; Santos, L. M. N. B. F. (2016) J. Chem. Thermodyn. 97, 331-340.	1-tetradecyl-3-methylimidazolium bis(trifluoromethylsulfonyl)imide	1-tetradecyl-3-methylimidazolium	Imidazolium	NTF2	186.32	101.325	485.4	Crystal 2
789	Paulechka, E.; Blokhin, A. V.; Rodrigues, A. S. M. C.; Rocha, M. A. A.; Santos, L. M. N. B. F. (2016) J. Chem. Thermodyn. 97, 331-340.	1-tetradecyl-3-methylimidazolium bis(trifluoromethylsulfonyl)imide	1-tetradecyl-3-methylimidazolium	Imidazolium	NTF2	186.61	101.325	485.8	Crystal 2
790	Paulechka, E.; Blokhin, A. V.; Rodrigues, A. S. M. C.; Rocha, M. A. A.; Santos, L. M. N. B. F. (2016) J. Chem. Thermodyn. 97, 331-340.	1-tetradecyl-3-methylimidazolium bis(trifluoromethylsulfonyl)imide	1-tetradecyl-3-methylimidazolium	Imidazolium	NTF2	189.04	101.325	490.7	Crystal 2
791	Paulechka, E.; Blokhin, A. V.; Rodrigues, A. S. M. C.; Rocha, M. A. A.; Santos, L. M. N. B. F. (2016) J. Chem. Thermodyn. 97, 331-340.	1-tetradecyl-3-methylimidazolium bis(trifluoromethylsulfonyl)imide	1-tetradecyl-3-methylimidazolium	Imidazolium	NTF2	189.07	101.325	490.4	Crystal 2
792	Paulechka, E.; Blokhin, A. V.; Rodrigues, A. S. M. C.; Rocha, M. A. A.; Santos, L. M. N. B. F. (2016) J. Chem. Thermodyn. 97, 331-340.	1-tetradecyl-3-methylimidazolium bis(trifluoromethylsulfonyl)imide	1-tetradecyl-3-methylimidazolium	Imidazolium	NTF2	191.51	101.325	495.2	Crystal 2
793	Paulechka, E.; Blokhin, A. V.; Rodrigues, A. S. M. C.; Rocha, M. A. A.; Santos, L. M. N. B. F. (2016) J. Chem. Thermodyn. 97, 331-340.	1-tetradecyl-3-methylimidazolium bis(trifluoromethylsulfonyl)imide	1-tetradecyl-3-methylimidazolium	Imidazolium	NTF2	191.77	101.325	496.1	Crystal 2
794	Paulechka, E.; Blokhin, A. V.; Rodrigues, A. S. M. C.; Rocha, M. A. A.; Santos, L. M. N. B. F. (2016) J. Chem. Thermodyn. 97, 331-340.	1-tetradecyl-3-methylimidazolium bis(trifluoromethylsulfonyl)imide	1-tetradecyl-3-methylimidazolium	Imidazolium	NTF2	193.95	101.325	500	Crystal 2
795	Paulechka, E.; Blokhin, A. V.; Rodrigues, A. S. M. C.; Rocha, M. A. A.; Santos, L. M. N. B. F. (2016) J. Chem. Thermodyn. 97, 331-340.	1-tetradecyl-3-methylimidazolium bis(trifluoromethylsulfonyl)imide	1-tetradecyl-3-methylimidazolium	Imidazolium	NTF2	194.49	101.325	501.3	Crystal 2
796	Paulechka, E.; Blokhin, A. V.; Rodrigues, A. S. M. C.; Rocha, M. A. A.; Santos, L. M. N. B. F. (2016) J. Chem. Thermodyn. 97, 331-340.	1-tetradecyl-3-methylimidazolium bis(trifluoromethylsulfonyl)imide	1-tetradecyl-3-methylimidazolium	Imidazolium	NTF2	196.39	101.325	504.9	Crystal 2
797	Paulechka, E.; Blokhin, A. V.; Rodrigues, A. S. M. C.; Rocha, M. A. A.; Santos, L. M. N. B. F. (2016) J. Chem. Thermodyn. 97, 331-340.	1-tetradecyl-3-methylimidazolium bis(trifluoromethylsulfonyl)imide	1-tetradecyl-3-methylimidazolium	Imidazolium	NTF2	197.2	101.325	507	Crystal 2
798	Paulechka, E.; Blokhin, A. V.; Rodrigues, A. S. M. C.; Rocha, M. A. A.; Santos, L. M. N. B. F. (2016) J. Chem. Thermodyn. 97, 331-340.	1-tetradecyl-3-methylimidazolium bis(trifluoromethylsulfonyl)imide	1-tetradecyl-3-methylimidazolium	Imidazolium	NTF2	198.82	101.325	509.9	Crystal 2
799	Paulechka, E.; Blokhin, A. V.; Rodrigues, A. S. M. C.; Rocha, M. A. A.; Santos, L. M. N. B. F. (2016) J. Chem. Thermodyn. 97, 331-340.	1-tetradecyl-3-methylimidazolium bis(trifluoromethylsulfonyl)imide	1-tetradecyl-3-methylimidazolium	Imidazolium	NTF2	199.91	101.325	512.5	Crystal 2
800	Paulechka, E.; Blokhin, A. V.; Rodrigues, A. S. M. C.; Rocha, M. A. A.; Santos, L. M. N. B. F. (2016) J. Chem. Thermodyn. 97, 331-340.	1-tetradecyl-3-methylimidazolium bis(trifluoromethylsulfonyl)imide	1-tetradecyl-3-methylimidazolium	Imidazolium	NTF2	201.26	101.325	515.7	Crystal 2
801	Paulechka, E.; Blokhin, A. V.; Rodrigues, A. S. M. C.; Rocha, M. A. A.; Santos, L. M. N. B. F. (2016) J. Chem. Thermodyn. 97, 331-340.	1-tetradecyl-3-methylimidazolium bis(trifluoromethylsulfonyl)imide	1-tetradecyl-3-methylimidazolium	Imidazolium	NTF2	202.62	101.325	518.2	Crystal 2
802	Paulechka, E.; Blokhin, A. V.; Rodrigues, A. S. M. C.; Rocha, M. A. A.; Santos, L. M. N. B. F. (2016) J. Chem. Thermodyn. 97, 331-340.	1-tetradecyl-3-methylimidazolium bis(trifluoromethylsulfonyl)imide	1-tetradecyl-3-methylimidazolium	Imidazolium	NTF2	203.7	101.325	520.6	Crystal 2
803	Paulechka, E.; Blokhin, A. V.; Rodrigues, A. S. M. C.; Rocha, M. A. A.; Santos, L. M. N. B. F. (2016) J. Chem. Thermodyn. 97, 331-340.	1-tetradecyl-3-methylimidazolium bis(trifluoromethylsulfonyl)imide	1-tetradecyl-3-methylimidazolium	Imidazolium	NTF2	205.33	101.325	523.7	Crystal 2
804	Paulechka, E.; Blokhin, A. V.; Rodrigues, A. S. M. C.; Rocha, M. A. A.; Santos, L. M. N. B. F. (2016) J. Chem. Thermodyn. 97, 331-340.	1-tetradecyl-3-methylimidazolium bis(trifluoromethylsulfonyl)imide	1-tetradecyl-3-methylimidazolium	Imidazolium	NTF2	206.13	101.325	525.4	Crystal 2
805	Paulechka, E.; Blokhin, A. V.; Rodrigues, A. S. M. C.; Rocha, M. A. A.; Santos, L. M. N. B. F. (2016) J. Chem. Thermodyn. 97, 331-340.	1-tetradecyl-3-methylimidazolium bis(trifluoromethylsulfonyl)imide	1-tetradecyl-3-methylimidazolium	Imidazolium	NTF2	208.03	101.325	529.6	Crystal 2
806	Paulechka, E.; Blokhin, A. V.; Rodrigues, A. S. M. C.; Rocha, M. A. A.; Santos, L. M. N. B. F. (2016) J. Chem. Thermodyn. 97, 331-340.	1-tetradecyl-3-methylimidazolium bis(trifluoromethylsulfonyl)imide	1-tetradecyl-3-methylimidazolium	Imidazolium	NTF2	208.56	101.325	530.7	Crystal 2
807	Paulechka, E.; Blokhin, A. V.; Rodrigues, A. S. M. C.; Rocha, M. A. A.; Santos, L. M. N. B. F. (2016) J. Chem. Thermodyn. 97, 331-340.	1-tetradecyl-3-methylimidazolium bis(trifluoromethylsulfonyl)imide	1-tetradecyl-3-methylimidazolium	Imidazolium	NTF2	210.73	101.325	535.2	Crystal 2
808	Paulechka, E.; Blokhin, A. V.; Rodrigues, A. S. M. C.; Rocha, M. A. A.; Santos, L. M. N. B. F. (2016) J. Chem. Thermodyn. 97, 331-340.	1-tetradecyl-3-methylimidazolium bis(trifluoromethylsulfonyl)imide	1-tetradecyl-3-methylimidazolium	Imidazolium	NTF2	210.99	101.325	535.9	Crystal 2
809	Paulechka, E.; Blokhin, A. V.; Rodrigues, A. S. M. C.; Rocha, M. A. A.; Santos, L. M. N. B. F. (2016) J. Chem. Thermodyn. 97, 331-340.	1-tetradecyl-3-methylimidazolium bis(trifluoromethylsulfonyl)imide	1-tetradecyl-3-methylimidazolium	Imidazolium	NTF2	213.42	101.325	540.9	Crystal 2
810	Paulechka, E.; Blokhin, A. V.; Rodrigues, A. S. M. C.; Rocha, M. A. A.; Santos, L. M. N. B. F. (2016) J. Chem. Thermodyn. 97, 331-340.	1-tetradecyl-3-methylimidazolium bis(trifluoromethylsulfonyl)imide	1-tetradecyl-3-methylimidazolium	Imidazolium	NTF2	213.42	101.325	541.2	Crystal 2
811	Paulechka, E.; Blokhin, A. V.; Rodrigues, A. S. M. C.; Rocha, M. A. A.; Santos, L. M. N. B. F. (2016) J. Chem. Thermodyn. 97, 331-340.	1-tetradecyl-3-methylimidazolium bis(trifluoromethylsulfonyl)imide	1-tetradecyl-3-methylimidazolium	Imidazolium	NTF2	215.85	101.325	546.3	Crystal 2
812	Paulechka, E.; Blokhin, A. V.; Rodrigues, A. S. M. C.; Rocha, M. A. A.; Santos, L. M. N. B. F. (2016) J. Chem. Thermodyn. 97, 331-340.	1-tetradecyl-3-methylimidazolium bis(trifluoromethylsulfonyl)imide	1-tetradecyl-3-methylimidazolium	Imidazolium	NTF2	216.12	101.325	547	Crystal 2
813	Paulechka, E.; Blokhin, A. V.; Rodrigues, A. S. M. C.; Rocha, M. A. A.; Santos, L. M. N. B. F. (2016) J. Chem. Thermodyn. 97, 331-340.	1-tetradecyl-3-methylimidazolium bis(trifluoromethylsulfonyl)imide	1-tetradecyl-3-methylimidazolium	Imidazolium	NTF2	218.27	101.325	551.8	Crystal 2
814	Paulechka, E.; Blokhin, A. V.; Rodrigues, A. S. M. C.; Rocha, M. A. A.; Santos, L. M. N. B. F. (2016) J. Chem. Thermodyn. 97, 331-340.	1-tetradecyl-3-methylimidazolium bis(trifluoromethylsulfonyl)imide	1-tetradecyl-3-methylimidazolium	Imidazolium	NTF2	218.8	101.325	552.9	Crystal 2
815	Paulechka, E.; Blokhin, A. V.; Rodrigues, A. S. M. C.; Rocha, M. A. A.; Santos, L. M. N. B. F. (2016) J. Chem. Thermodyn. 97, 331-340.	1-tetradecyl-3-methylimidazolium bis(trifluoromethylsulfonyl)imide	1-tetradecyl-3-methylimidazolium	Imidazolium	NTF2	220.69	101.325	557.4	Crystal 2
816	Paulechka, E.; Blokhin, A. V.; Rodrigues, A. S. M. C.; Rocha, M. A. A.; Santos, L. M. N. B. F. (2016) J. Chem. Thermodyn. 97, 331-340.	1-tetradecyl-3-methylimidazolium bis(trifluoromethylsulfonyl)imide	1-tetradecyl-3-methylimidazolium	Imidazolium	NTF2	221.49	101.325	559.3	Crystal 2
817	Paulechka, E.; Blokhin, A. V.; Rodrigues, A. S. M. C.; Rocha, M. A. A.; Santos, L. M. N. B. F. (2016) J. Chem. Thermodyn. 97, 331-340.	1-tetradecyl-3-methylimidazolium bis(trifluoromethylsulfonyl)imide	1-tetradecyl-3-methylimidazolium	Imidazolium	NTF2	223.1	101.325	562.9	Crystal 2
818	Paulechka, E.; Blokhin, A. V.; Rodrigues, A. S. M. C.; Rocha, M. A. A.; Santos, L. M. N. B. F. (2016) J. Chem. Thermodyn. 97, 331-340.	1-tetradecyl-3-methylimidazolium bis(trifluoromethylsulfonyl)imide	1-tetradecyl-3-methylimidazolium	Imidazolium	NTF2	224.17	101.325	565.7	Crystal 2
819	Paulechka, E.; Blokhin, A. V.; Rodrigues, A. S. M. C.; Rocha, M. A. A.; Santos, L. M. N. B. F. (2016) J. Chem. Thermodyn. 97, 331-340.	1-tetradecyl-3-methylimidazolium bis(trifluoromethylsulfonyl)imide	1-tetradecyl-3-methylimidazolium	Imidazolium	NTF2	225.52	101.325	568.8	Crystal 2
820	Paulechka, E.; Blokhin, A. V.; Rodrigues, A. S. M. C.; Rocha, M. A. A.; Santos, L. M. N. B. F. (2016) J. Chem. Thermodyn. 97, 331-340.	1-tetradecyl-3-methylimidazolium bis(trifluoromethylsulfonyl)imide	1-tetradecyl-3-methylimidazolium	Imidazolium	NTF2	226.84	101.325	572.3	Crystal 2
821	Paulechka, E.; Blokhin, A. V.; Rodrigues, A. S. M. C.; Rocha, M. A. A.; Santos, L. M. N. B. F. (2016) J. Chem. Thermodyn. 97, 331-340.	1-tetradecyl-3-methylimidazolium bis(trifluoromethylsulfonyl)imide	1-tetradecyl-3-methylimidazolium	Imidazolium	NTF2	227.93	101.325	575.1	Crystal 2
822	Paulechka, E.; Blokhin, A. V.; Rodrigues, A. S. M. C.; Rocha, M. A. A.; Santos, L. M. N. B. F. (2016) J. Chem. Thermodyn. 97, 331-340.	1-tetradecyl-3-methylimidazolium bis(trifluoromethylsulfonyl)imide	1-tetradecyl-3-methylimidazolium	Imidazolium	NTF2	229.5	101.325	579.5	Crystal 2
823	Paulechka, E.; Blokhin, A. V.; Rodrigues, A. S. M. C.; Rocha, M. A. A.; Santos, L. M. N. B. F. (2016) J. Chem. Thermodyn. 97, 331-340.	1-tetradecyl-3-methylimidazolium bis(trifluoromethylsulfonyl)imide	1-tetradecyl-3-methylimidazolium	Imidazolium	NTF2	230.33	101.325	581.3	Crystal 2
824	Paulechka, E.; Blokhin, A. V.; Rodrigues, A. S. M. C.; Rocha, M. A. A.; Santos, L. M. N. B. F. (2016) J. Chem. Thermodyn. 97, 331-340.	1-tetradecyl-3-methylimidazolium bis(trifluoromethylsulfonyl)imide	1-tetradecyl-3-methylimidazolium	Imidazolium	NTF2	232.15	101.325	586.6	Crystal 2
825	Paulechka, E.; Blokhin, A. V.; Rodrigues, A. S. M. C.; Rocha, M. A. A.; Santos, L. M. N. B. F. (2016) J. Chem. Thermodyn. 97, 331-340.	1-tetradecyl-3-methylimidazolium bis(trifluoromethylsulfonyl)imide	1-tetradecyl-3-methylimidazolium	Imidazolium	NTF2	232.74	101.325	587.7	Crystal 2
826	Paulechka, E.; Blokhin, A. V.; Rodrigues, A. S. M. C.; Rocha, M. A. A.; Santos, L. M. N. B. F. (2016) J. Chem. Thermodyn. 97, 331-340.	1-tetradecyl-3-methylimidazolium bis(trifluoromethylsulfonyl)imide	1-tetradecyl-3-methylimidazolium	Imidazolium	NTF2	234.8	101.325	593.8	Crystal 2
827	Paulechka, E.; Blokhin, A. V.; Rodrigues, A. S. M. C.; Rocha, M. A. A.; Santos, L. M. N. B. F. (2016) J. Chem. Thermodyn. 97, 331-340.	1-tetradecyl-3-methylimidazolium bis(trifluoromethylsulfonyl)imide	1-tetradecyl-3-methylimidazolium	Imidazolium	NTF2	235.14	101.325	593.7	Crystal 2
828	Paulechka, E.; Blokhin, A. V.; Rodrigues, A. S. M. C.; Rocha, M. A. A.; Santos, L. M. N. B. F. (2016) J. Chem. Thermodyn. 97, 331-340.	1-tetradecyl-3-methylimidazolium bis(trifluoromethylsulfonyl)imide	1-tetradecyl-3-methylimidazolium	Imidazolium	NTF2	237.44	101.325	600.9	Crystal 2
829	Paulechka, E.; Blokhin, A. V.; Rodrigues, A. S. M. C.; Rocha, M. A. A.; Santos, L. M. N. B. F. (2016) J. Chem. Thermodyn. 97, 331-340.	1-tetradecyl-3-methylimidazolium bis(trifluoromethylsulfonyl)imide	1-tetradecyl-3-methylimidazolium	Imidazolium	NTF2	237.53	101.325	600.1	Crystal 2
830	Paulechka, E.; Blokhin, A. V.; Rodrigues, A. S. M. C.; Rocha, M. A. A.; Santos, L. M. N. B. F. (2016) J. Chem. Thermodyn. 97, 331-340.	1-tetradecyl-3-methylimidazolium bis(trifluoromethylsulfonyl)imide	1-tetradecyl-3-methylimidazolium	Imidazolium	NTF2	239.92	101.325	607.2	Crystal 2
831	Paulechka, E.; Blokhin, A. V.; Rodrigues, A. S. M. C.; Rocha, M. A. A.; Santos, L. M. N. B. F. (2016) J. Chem. Thermodyn. 97, 331-340.	1-tetradecyl-3-methylimidazolium bis(trifluoromethylsulfonyl)imide	1-tetradecyl-3-methylimidazolium	Imidazolium	NTF2	240.07	101.325	608	Crystal 2
832	Paulechka, E.; Blokhin, A. V.; Rodrigues, A. S. M. C.; Rocha, M. A. A.; Santos, L. M. N. B. F. (2016) J. Chem. Thermodyn. 97, 331-340.	1-tetradecyl-3-methylimidazolium bis(trifluoromethylsulfonyl)imide	1-tetradecyl-3-methylimidazolium	Imidazolium	NTF2	242.33	101.325	613.8	Crystal 2
833	Paulechka, E.; Blokhin, A. V.; Rodrigues, A. S. M. C.; Rocha, M. A. A.; Santos, L. M. N. B. F. (2016) J. Chem. Thermodyn. 97, 331-340.	1-tetradecyl-3-methylimidazolium bis(trifluoromethylsulfonyl)imide	1-tetradecyl-3-methylimidazolium	Imidazolium	NTF2	242.71	101.325	616.1	Crystal 2
834	Paulechka, E.; Blokhin, A. V.; Rodrigues, A. S. M. C.; Rocha, M. A. A.; Santos, L. M. N. B. F. (2016) J. Chem. Thermodyn. 97, 331-340.	1-tetradecyl-3-methylimidazolium bis(trifluoromethylsulfonyl)imide	1-tetradecyl-3-methylimidazolium	Imidazolium	NTF2	244.72	101.325	621.4	Crystal 2
835	Paulechka, E.; Blokhin, A. V.; Rodrigues, A. S. M. C.; Rocha, M. A. A.; Santos, L. M. N. B. F. (2016) J. Chem. Thermodyn. 97, 331-340.	1-tetradecyl-3-methylimidazolium bis(trifluoromethylsulfonyl)imide	1-tetradecyl-3-methylimidazolium	Imidazolium	NTF2	245.33	101.325	624.4	Crystal 2
836	Paulechka, E.; Blokhin, A. V.; Rodrigues, A. S. M. C.; Rocha, M. A. A.; Santos, L. M. N. B. F. (2016) J. Chem. Thermodyn. 97, 331-340.	1-tetradecyl-3-methylimidazolium bis(trifluoromethylsulfonyl)imide	1-tetradecyl-3-methylimidazolium	Imidazolium	NTF2	247.1	101.325	629.1	Crystal 2
837	Paulechka, E.; Blokhin, A. V.; Rodrigues, A. S. M. C.; Rocha, M. A. A.; Santos, L. M. N. B. F. (2016) J. Chem. Thermodyn. 97, 331-340.	1-tetradecyl-3-methylimidazolium bis(trifluoromethylsulfonyl)imide	1-tetradecyl-3-methylimidazolium	Imidazolium	NTF2	247.95	101.325	632.9	Crystal 2
838	Paulechka, E.; Blokhin, A. V.; Rodrigues, A. S. M. C.; Rocha, M. A. A.; Santos, L. M. N. B. F. (2016) J. Chem. Thermodyn. 97, 331-340.	1-tetradecyl-3-methylimidazolium bis(trifluoromethylsulfonyl)imide	1-tetradecyl-3-methylimidazolium	Imidazolium	NTF2	249.48	101.325	637	Crystal 2
839	Paulechka, E.; Blokhin, A. V.; Rodrigues, A. S. M. C.; Rocha, M. A. A.; Santos, L. M. N. B. F. (2016) J. Chem. Thermodyn. 97, 331-340.	1-tetradecyl-3-methylimidazolium bis(trifluoromethylsulfonyl)imide	1-tetradecyl-3-methylimidazolium	Imidazolium	NTF2	250.55	101.325	642.1	Crystal 2
840	Paulechka, E.; Blokhin, A. V.; Rodrigues, A. S. M. C.; Rocha, M. A. A.; Santos, L. M. N. B. F. (2016) J. Chem. Thermodyn. 97, 331-340.	1-tetradecyl-3-methylimidazolium bis(trifluoromethylsulfonyl)imide	1-tetradecyl-3-methylimidazolium	Imidazolium	NTF2	251.33	101.325	642.4	Crystal 2
841	Paulechka, E.; Blokhin, A. V.; Rodrigues, A. S. M. C.; Rocha, M. A. A.; Santos, L. M. N. B. F. (2016) J. Chem. Thermodyn. 97, 331-340.	1-tetradecyl-3-methylimidazolium bis(trifluoromethylsulfonyl)imide	1-tetradecyl-3-methylimidazolium	Imidazolium	NTF2	252.65	101.325	648	Crystal 2
842	Paulechka, E.; Blokhin, A. V.; Rodrigues, A. S. M. C.; Rocha, M. A. A.; Santos, L. M. N. B. F. (2016) J. Chem. Thermodyn. 97, 331-340.	1-tetradecyl-3-methylimidazolium bis(trifluoromethylsulfonyl)imide	1-tetradecyl-3-methylimidazolium	Imidazolium	NTF2	253.15	101.325	651.7	Crystal 2
843	Paulechka, E.; Blokhin, A. V.; Rodrigues, A. S. M. C.; Rocha, M. A. A.; Santos, L. M. N. B. F. (2016) J. Chem. Thermodyn. 97, 331-340.	1-tetradecyl-3-methylimidazolium bis(trifluoromethylsulfonyl)imide	1-tetradecyl-3-methylimidazolium	Imidazolium	NTF2	253.97	101.325	653.1	Crystal 2
844	Paulechka, E.; Blokhin, A. V.; Rodrigues, A. S. M. C.; Rocha, M. A. A.; Santos, L. M. N. B. F. (2016) J. Chem. Thermodyn. 97, 331-340.	1-tetradecyl-3-methylimidazolium bis(trifluoromethylsulfonyl)imide	1-tetradecyl-3-methylimidazolium	Imidazolium	NTF2	255.29	101.325	657.1	Crystal 2
845	Paulechka, E.; Blokhin, A. V.; Rodrigues, A. S. M. C.; Rocha, M. A. A.; Santos, L. M. N. B. F. (2016) J. Chem. Thermodyn. 97, 331-340.	1-tetradecyl-3-methylimidazolium bis(trifluoromethylsulfonyl)imide	1-tetradecyl-3-methylimidazolium	Imidazolium	NTF2	255.74	101.325	660.9	Crystal 2
846	Paulechka, E.; Blokhin, A. V.; Rodrigues, A. S. M. C.; Rocha, M. A. A.; Santos, L. M. N. B. F. (2016) J. Chem. Thermodyn. 97, 331-340.	1-tetradecyl-3-methylimidazolium bis(trifluoromethylsulfonyl)imide	1-tetradecyl-3-methylimidazolium	Imidazolium	NTF2	256.6	101.325	662.4	Crystal 2
847	Paulechka, E.; Blokhin, A. V.; Rodrigues, A. S. M. C.; Rocha, M. A. A.; Santos, L. M. N. B. F. (2016) J. Chem. Thermodyn. 97, 331-340.	1-tetradecyl-3-methylimidazolium bis(trifluoromethylsulfonyl)imide	1-tetradecyl-3-methylimidazolium	Imidazolium	NTF2	257.91	101.325	667.6	Crystal 2
848	Paulechka, E.; Blokhin, A. V.; Rodrigues, A. S. M. C.; Rocha, M. A. A.; Santos, L. M. N. B. F. (2016) J. Chem. Thermodyn. 97, 331-340.	1-tetradecyl-3-methylimidazolium bis(trifluoromethylsulfonyl)imide	1-tetradecyl-3-methylimidazolium	Imidazolium	NTF2	258.31	101.325	671.7	Crystal 2
849	Paulechka, E.; Blokhin, A. V.; Rodrigues, A. S. M. C.; Rocha, M. A. A.; Santos, L. M. N. B. F. (2016) J. Chem. Thermodyn. 97, 331-340.	1-tetradecyl-3-methylimidazolium bis(trifluoromethylsulfonyl)imide	1-tetradecyl-3-methylimidazolium	Imidazolium	NTF2	259.22	101.325	673.8	Crystal 2
850	Paulechka, E.; Blokhin, A. V.; Rodrigues, A. S. M. C.; Rocha, M. A. A.; Santos, L. M. N. B. F. (2016) J. Chem. Thermodyn. 97, 331-340.	1-tetradecyl-3-methylimidazolium bis(trifluoromethylsulfonyl)imide	1-tetradecyl-3-methylimidazolium	Imidazolium	NTF2	260.52	101.325	679.4	Crystal 2
851	Paulechka, E.; Blokhin, A. V.; Rodrigues, A. S. M. C.; Rocha, M. A. A.; Santos, L. M. N. B. F. (2016) J. Chem. Thermodyn. 97, 331-340.	1-tetradecyl-3-methylimidazolium bis(trifluoromethylsulfonyl)imide	1-tetradecyl-3-methylimidazolium	Imidazolium	NTF2	260.86	101.325	683.4	Crystal 2
852	Paulechka, E.; Blokhin, A. V.; Rodrigues, A. S. M. C.; Rocha, M. A. A.; Santos, L. M. N. B. F. (2016) J. Chem. Thermodyn. 97, 331-340.	1-tetradecyl-3-methylimidazolium bis(trifluoromethylsulfonyl)imide	1-tetradecyl-3-methylimidazolium	Imidazolium	NTF2	261.81	101.325	685.8	Crystal 2
853	Paulechka, E.; Blokhin, A. V.; Rodrigues, A. S. M. C.; Rocha, M. A. A.; Santos, L. M. N. B. F. (2016) J. Chem. Thermodyn. 97, 331-340.	1-tetradecyl-3-methylimidazolium bis(trifluoromethylsulfonyl)imide	1-tetradecyl-3-methylimidazolium	Imidazolium	NTF2	263.1	101.325	692.1	Crystal 2
854	Paulechka, E.; Blokhin, A. V.; Rodrigues, A. S. M. C.; Rocha, M. A. A.; Santos, L. M. N. B. F. (2016) J. Chem. Thermodyn. 97, 331-340.	1-tetradecyl-3-methylimidazolium bis(trifluoromethylsulfonyl)imide	1-tetradecyl-3-methylimidazolium	Imidazolium	NTF2	263.41	101.325	696	Crystal 2
855	Paulechka, E.; Blokhin, A. V.; Rodrigues, A. S. M. C.; Rocha, M. A. A.; Santos, L. M. N. B. F. (2016) J. Chem. Thermodyn. 97, 331-340.	1-tetradecyl-3-methylimidazolium bis(trifluoromethylsulfonyl)imide	1-tetradecyl-3-methylimidazolium	Imidazolium	NTF2	264.39	101.325	699.3	Crystal 2
856	Paulechka, E.; Blokhin, A. V.; Rodrigues, A. S. M. C.; Rocha, M. A. A.; Santos, L. M. N. B. F. (2016) J. Chem. Thermodyn. 97, 331-340.	1-tetradecyl-3-methylimidazolium bis(trifluoromethylsulfonyl)imide	1-tetradecyl-3-methylimidazolium	Imidazolium	NTF2	265.67	101.325	706.4	Crystal 2
857	Paulechka, E.; Blokhin, A. V.; Rodrigues, A. S. M. C.; Rocha, M. A. A.; Santos, L. M. N. B. F. (2016) J. Chem. Thermodyn. 97, 331-340.	1-tetradecyl-3-methylimidazolium bis(trifluoromethylsulfonyl)imide	1-tetradecyl-3-methylimidazolium	Imidazolium	NTF2	265.94	101.325	709.4	Crystal 2
858	Paulechka, E.; Blokhin, A. V.; Rodrigues, A. S. M. C.; Rocha, M. A. A.; Santos, L. M. N. B. F. (2016) J. Chem. Thermodyn. 97, 331-340.	1-tetradecyl-3-methylimidazolium bis(trifluoromethylsulfonyl)imide	1-tetradecyl-3-methylimidazolium	Imidazolium	NTF2	266.97	101.325	713.8	Crystal 2
859	Paulechka, E.; Blokhin, A. V.; Rodrigues, A. S. M. C.; Rocha, M. A. A.; Santos, L. M. N. B. F. (2016) J. Chem. Thermodyn. 97, 331-340.	1-tetradecyl-3-methylimidazolium bis(trifluoromethylsulfonyl)imide	1-tetradecyl-3-methylimidazolium	Imidazolium	NTF2	268.24	101.325	721.6	Crystal 2
860	Paulechka, E.; Blokhin, A. V.; Rodrigues, A. S. M. C.; Rocha, M. A. A.; Santos, L. M. N. B. F. (2016) J. Chem. Thermodyn. 97, 331-340.	1-tetradecyl-3-methylimidazolium bis(trifluoromethylsulfonyl)imide	1-tetradecyl-3-methylimidazolium	Imidazolium	NTF2	268.46	101.325	725	Crystal 2
861	Paulechka, E.; Blokhin, A. V.; Rodrigues, A. S. M. C.; Rocha, M. A. A.; Santos, L. M. N. B. F. (2016) J. Chem. Thermodyn. 97, 331-340.	1-tetradecyl-3-methylimidazolium bis(trifluoromethylsulfonyl)imide	1-tetradecyl-3-methylimidazolium	Imidazolium	NTF2	269.5	101.325	730	Crystal 2
862	Paulechka, E.; Blokhin, A. V.; Rodrigues, A. S. M. C.; Rocha, M. A. A.; Santos, L. M. N. B. F. (2016) J. Chem. Thermodyn. 97, 331-340.	1-tetradecyl-3-methylimidazolium bis(trifluoromethylsulfonyl)imide	1-tetradecyl-3-methylimidazolium	Imidazolium	NTF2	270.76	101.325	739.3	Crystal 2
863	Paulechka, E.; Blokhin, A. V.; Rodrigues, A. S. M. C.; Rocha, M. A. A.; Santos, L. M. N. B. F. (2016) J. Chem. Thermodyn. 97, 331-340.	1-tetradecyl-3-methylimidazolium bis(trifluoromethylsulfonyl)imide	1-tetradecyl-3-methylimidazolium	Imidazolium	NTF2	270.95	101.325	741.9	Crystal 2
864	Paulechka, E.; Blokhin, A. V.; Rodrigues, A. S. M. C.; Rocha, M. A. A.; Santos, L. M. N. B. F. (2016) J. Chem. Thermodyn. 97, 331-340.	1-tetradecyl-3-methylimidazolium bis(trifluoromethylsulfonyl)imide	1-tetradecyl-3-methylimidazolium	Imidazolium	NTF2	272.01	101.325	748.9	Crystal 2
865	Paulechka, E.; Blokhin, A. V.; Rodrigues, A. S. M. C.; Rocha, M. A. A.; Santos, L. M. N. B. F. (2016) J. Chem. Thermodyn. 97, 331-340.	1-tetradecyl-3-methylimidazolium bis(trifluoromethylsulfonyl)imide	1-tetradecyl-3-methylimidazolium	Imidazolium	NTF2	273.25	101.325	759	Crystal 2
866	Paulechka, E.; Blokhin, A. V.; Rodrigues, A. S. M. C.; Rocha, M. A. A.; Santos, L. M. N. B. F. (2016) J. Chem. Thermodyn. 97, 331-340.	1-tetradecyl-3-methylimidazolium bis(trifluoromethylsulfonyl)imide	1-tetradecyl-3-methylimidazolium	Imidazolium	NTF2	273.42	101.325	761.2	Crystal 2
867	Paulechka, E.; Blokhin, A. V.; Rodrigues, A. S. M. C.; Rocha, M. A. A.; Santos, L. M. N. B. F. (2016) J. Chem. Thermodyn. 97, 331-340.	1-tetradecyl-3-methylimidazolium bis(trifluoromethylsulfonyl)imide	1-tetradecyl-3-methylimidazolium	Imidazolium	NTF2	274.48	101.325	769.6	Crystal 2
868	Paulechka, E.; Blokhin, A. V.; Rodrigues, A. S. M. C.; Rocha, M. A. A.; Santos, L. M. N. B. F. (2016) J. Chem. Thermodyn. 97, 331-340.	1-tetradecyl-3-methylimidazolium bis(trifluoromethylsulfonyl)imide	1-tetradecyl-3-methylimidazolium	Imidazolium	NTF2	275.71	101.325	781.6	Crystal 2
869	Paulechka, E.; Blokhin, A. V.; Rodrigues, A. S. M. C.; Rocha, M. A. A.; Santos, L. M. N. B. F. (2016) J. Chem. Thermodyn. 97, 331-340.	1-tetradecyl-3-methylimidazolium bis(trifluoromethylsulfonyl)imide	1-tetradecyl-3-methylimidazolium	Imidazolium	NTF2	275.87	101.325	783.5	Crystal 2
870	Paulechka, E.; Blokhin, A. V.; Rodrigues, A. S. M. C.; Rocha, M. A. A.; Santos, L. M. N. B. F. (2016) J. Chem. Thermodyn. 97, 331-340.	1-tetradecyl-3-methylimidazolium bis(trifluoromethylsulfonyl)imide	1-tetradecyl-3-methylimidazolium	Imidazolium	NTF2	276.93	101.325	793.6	Crystal 2
871	Paulechka, E.; Blokhin, A. V.; Rodrigues, A. S. M. C.; Rocha, M. A. A.; Santos, L. M. N. B. F. (2016) J. Chem. Thermodyn. 97, 331-340.	1-tetradecyl-3-methylimidazolium bis(trifluoromethylsulfonyl)imide	1-tetradecyl-3-methylimidazolium	Imidazolium	NTF2	278.14	101.325	807.6	Crystal 2
872	Paulechka, E.; Blokhin, A. V.; Rodrigues, A. S. M. C.; Rocha, M. A. A.; Santos, L. M. N. B. F. (2016) J. Chem. Thermodyn. 97, 331-340.	1-tetradecyl-3-methylimidazolium bis(trifluoromethylsulfonyl)imide	1-tetradecyl-3-methylimidazolium	Imidazolium	NTF2	278.29	101.325	809.7	Crystal 2
873	Paulechka, E.; Blokhin, A. V.; Rodrigues, A. S. M. C.; Rocha, M. A. A.; Santos, L. M. N. B. F. (2016) J. Chem. Thermodyn. 97, 331-340.	1-tetradecyl-3-methylimidazolium bis(trifluoromethylsulfonyl)imide	1-tetradecyl-3-methylimidazolium	Imidazolium	NTF2	279.35	101.325	822	Crystal 2
874	Paulechka, E.; Blokhin, A. V.; Rodrigues, A. S. M. C.; Rocha, M. A. A.; Santos, L. M. N. B. F. (2016) J. Chem. Thermodyn. 97, 331-340.	1-tetradecyl-3-methylimidazolium bis(trifluoromethylsulfonyl)imide	1-tetradecyl-3-methylimidazolium	Imidazolium	NTF2	280.54	101.325	837.6	Crystal 2
875	Paulechka, E.; Blokhin, A. V.; Rodrigues, A. S. M. C.; Rocha, M. A. A.; Santos, L. M. N. B. F. (2016) J. Chem. Thermodyn. 97, 331-340.	1-tetradecyl-3-methylimidazolium bis(trifluoromethylsulfonyl)imide	1-tetradecyl-3-methylimidazolium	Imidazolium	NTF2	280.67	101.325	840.7	Crystal 2
876	Paulechka, E.; Blokhin, A. V.; Rodrigues, A. S. M. C.; Rocha, M. A. A.; Santos, L. M. N. B. F. (2016) J. Chem. Thermodyn. 97, 331-340.	1-tetradecyl-3-methylimidazolium bis(trifluoromethylsulfonyl)imide	1-tetradecyl-3-methylimidazolium	Imidazolium	NTF2	281.72	101.325	855	Crystal 2
877	Paulechka, E.; Blokhin, A. V.; Rodrigues, A. S. M. C.; Rocha, M. A. A.; Santos, L. M. N. B. F. (2016) J. Chem. Thermodyn. 97, 331-340.	1-tetradecyl-3-methylimidazolium bis(trifluoromethylsulfonyl)imide	1-tetradecyl-3-methylimidazolium	Imidazolium	NTF2	282.9	101.325	874.3	Crystal 2
878	Paulechka, E.; Blokhin, A. V.; Rodrigues, A. S. M. C.; Rocha, M. A. A.; Santos, L. M. N. B. F. (2016) J. Chem. Thermodyn. 97, 331-340.	1-tetradecyl-3-methylimidazolium bis(trifluoromethylsulfonyl)imide	1-tetradecyl-3-methylimidazolium	Imidazolium	NTF2	283.02	101.325	878.3	Crystal 2
879	Paulechka, E.; Blokhin, A. V.; Rodrigues, A. S. M. C.; Rocha, M. A. A.; Santos, L. M. N. B. F. (2016) J. Chem. Thermodyn. 97, 331-340.	1-tetradecyl-3-methylimidazolium bis(trifluoromethylsulfonyl)imide	1-tetradecyl-3-methylimidazolium	Imidazolium	NTF2	284.05	101.325	895.5	Crystal 2
880	Paulechka, E.; Blokhin, A. V.; Rodrigues, A. S. M. C.; Rocha, M. A. A.; Santos, L. M. N. B. F. (2016) J. Chem. Thermodyn. 97, 331-340.	1-tetradecyl-3-methylimidazolium bis(trifluoromethylsulfonyl)imide	1-tetradecyl-3-methylimidazolium	Imidazolium	NTF2	285.2	101.325	918.1	Crystal 2
881	Paulechka, E.; Blokhin, A. V.; Rodrigues, A. S. M. C.; Rocha, M. A. A.; Santos, L. M. N. B. F. (2016) J. Chem. Thermodyn. 97, 331-340.	1-tetradecyl-3-methylimidazolium bis(trifluoromethylsulfonyl)imide	1-tetradecyl-3-methylimidazolium	Imidazolium	NTF2	285.31	101.325	923.3	Crystal 2
882	Paulechka, E.; Blokhin, A. V.; Rodrigues, A. S. M. C.; Rocha, M. A. A.; Santos, L. M. N. B. F. (2016) J. Chem. Thermodyn. 97, 331-340.	1-tetradecyl-3-methylimidazolium bis(trifluoromethylsulfonyl)imide	1-tetradecyl-3-methylimidazolium	Imidazolium	NTF2	286.34	101.325	943.8	Crystal 2
883	Paulechka, E.; Blokhin, A. V.; Rodrigues, A. S. M. C.; Rocha, M. A. A.; Santos, L. M. N. B. F. (2016) J. Chem. Thermodyn. 97, 331-340.	1-tetradecyl-3-methylimidazolium bis(trifluoromethylsulfonyl)imide	1-tetradecyl-3-methylimidazolium	Imidazolium	NTF2	287.46	101.325	972.2	Crystal 2
884	Paulechka, E.; Blokhin, A. V.; Rodrigues, A. S. M. C.; Rocha, M. A. A.; Santos, L. M. N. B. F. (2016) J. Chem. Thermodyn. 97, 331-340.	1-tetradecyl-3-methylimidazolium bis(trifluoromethylsulfonyl)imide	1-tetradecyl-3-methylimidazolium	Imidazolium	NTF2	287.56	101.325	977.1	Crystal 2
885	Paulechka, E.; Blokhin, A. V.; Rodrigues, A. S. M. C.; Rocha, M. A. A.; Santos, L. M. N. B. F. (2016) J. Chem. Thermodyn. 97, 331-340.	1-tetradecyl-3-methylimidazolium bis(trifluoromethylsulfonyl)imide	1-tetradecyl-3-methylimidazolium	Imidazolium	NTF2	288.56	101.325	1003	Crystal 2
886	Paulechka, E.; Blokhin, A. V.; Rodrigues, A. S. M. C.; Rocha, M. A. A.; Santos, L. M. N. B. F. (2016) J. Chem. Thermodyn. 97, 331-340.	1-tetradecyl-3-methylimidazolium bis(trifluoromethylsulfonyl)imide	1-tetradecyl-3-methylimidazolium	Imidazolium	NTF2	289.65	101.325	1034	Crystal 2
887	Paulechka, E.; Blokhin, A. V.; Rodrigues, A. S. M. C.; Rocha, M. A. A.; Santos, L. M. N. B. F. (2016) J. Chem. Thermodyn. 97, 331-340.	1-tetradecyl-3-methylimidazolium bis(trifluoromethylsulfonyl)imide	1-tetradecyl-3-methylimidazolium	Imidazolium	NTF2	289.75	101.325	1039	Crystal 2
888	Paulechka, E.; Blokhin, A. V.; Rodrigues, A. S. M. C.; Rocha, M. A. A.; Santos, L. M. N. B. F. (2016) J. Chem. Thermodyn. 97, 331-340.	1-tetradecyl-3-methylimidazolium bis(trifluoromethylsulfonyl)imide	1-tetradecyl-3-methylimidazolium	Imidazolium	NTF2	290.72	101.325	1067	Crystal 2
889	Paulechka, E.; Blokhin, A. V.; Rodrigues, A. S. M. C.; Rocha, M. A. A.; Santos, L. M. N. B. F. (2016) J. Chem. Thermodyn. 97, 331-340.	1-tetradecyl-3-methylimidazolium bis(trifluoromethylsulfonyl)imide	1-tetradecyl-3-methylimidazolium	Imidazolium	NTF2	291.76	101.325	1097	Crystal 2
890	Paulechka, E.; Blokhin, A. V.; Rodrigues, A. S. M. C.; Rocha, M. A. A.; Santos, L. M. N. B. F. (2016) J. Chem. Thermodyn. 97, 331-340.	1-tetradecyl-3-methylimidazolium bis(trifluoromethylsulfonyl)imide	1-tetradecyl-3-methylimidazolium	Imidazolium	NTF2	291.87	101.325	1102	Crystal 2
891	Paulechka, E.; Blokhin, A. V.; Rodrigues, A. S. M. C.; Rocha, M. A. A.; Santos, L. M. N. B. F. (2016) J. Chem. Thermodyn. 97, 331-340.	1-tetradecyl-3-methylimidazolium bis(trifluoromethylsulfonyl)imide	1-tetradecyl-3-methylimidazolium	Imidazolium	NTF2	292.8	101.325	1118	Crystal 2
892	Paulechka, E.; Blokhin, A. V.; Rodrigues, A. S. M. C.; Rocha, M. A. A.; Santos, L. M. N. B. F. (2016) J. Chem. Thermodyn. 97, 331-340.	1-tetradecyl-3-methylimidazolium bis(trifluoromethylsulfonyl)imide	1-tetradecyl-3-methylimidazolium	Imidazolium	NTF2	293.83	101.325	1139	Crystal 2
893	Paulechka, E.; Blokhin, A. V.; Rodrigues, A. S. M. C.; Rocha, M. A. A.; Santos, L. M. N. B. F. (2016) J. Chem. Thermodyn. 97, 331-340.	1-tetradecyl-3-methylimidazolium bis(trifluoromethylsulfonyl)imide	1-tetradecyl-3-methylimidazolium	Imidazolium	NTF2	293.96	101.325	1145	Crystal 2
894	Paulechka, E.; Blokhin, A. V.; Rodrigues, A. S. M. C.; Rocha, M. A. A.; Santos, L. M. N. B. F. (2016) J. Chem. Thermodyn. 97, 331-340.	1-tetradecyl-3-methylimidazolium bis(trifluoromethylsulfonyl)imide	1-tetradecyl-3-methylimidazolium	Imidazolium	NTF2	294.85	101.325	1153	Crystal 2
895	Paulechka, Y. U.; Blokhin, A. V.; Kabo, G. J. (2015) Thermochim. Acta 604, 122-128.	1-methyl-3-octylimidazolium tetrafluoroborate	1-methyl-3-octylimidazolium	Imidazolium	Tetrafluoroborate	18.3	101.325	31.39	Crystal
896	Paulechka, Y. U.; Blokhin, A. V.; Kabo, G. J. (2015) Thermochim. Acta 604, 122-128.	1-methyl-3-octylimidazolium tetrafluoroborate	1-methyl-3-octylimidazolium	Imidazolium	Tetrafluoroborate	19.17	101.325	33.9	Crystal
897	Paulechka, Y. U.; Blokhin, A. V.; Kabo, G. J. (2015) Thermochim. Acta 604, 122-128.	1-methyl-3-octylimidazolium tetrafluoroborate	1-methyl-3-octylimidazolium	Imidazolium	Tetrafluoroborate	20.05	101.325	36.43	Crystal
898	Paulechka, Y. U.; Blokhin, A. V.; Kabo, G. J. (2015) Thermochim. Acta 604, 122-128.	1-methyl-3-octylimidazolium tetrafluoroborate	1-methyl-3-octylimidazolium	Imidazolium	Tetrafluoroborate	21.26	101.325	40.04	Crystal
899	Paulechka, Y. U.; Blokhin, A. V.; Kabo, G. J. (2015) Thermochim. Acta 604, 122-128.	1-methyl-3-octylimidazolium tetrafluoroborate	1-methyl-3-octylimidazolium	Imidazolium	Tetrafluoroborate	22.82	101.325	44.72	Crystal
900	Paulechka, Y. U.; Blokhin, A. V.; Kabo, G. J. (2015) Thermochim. Acta 604, 122-128.	1-methyl-3-octylimidazolium tetrafluoroborate	1-methyl-3-octylimidazolium	Imidazolium	Tetrafluoroborate	24.39	101.325	49.42	Crystal
901	Paulechka, Y. U.; Blokhin, A. V.; Kabo, G. J. (2015) Thermochim. Acta 604, 122-128.	1-methyl-3-octylimidazolium tetrafluoroborate	1-methyl-3-octylimidazolium	Imidazolium	Tetrafluoroborate	25.97	101.325	54.13	Crystal
902	Paulechka, Y. U.; Blokhin, A. V.; Kabo, G. J. (2015) Thermochim. Acta 604, 122-128.	1-methyl-3-octylimidazolium tetrafluoroborate	1-methyl-3-octylimidazolium	Imidazolium	Tetrafluoroborate	27.55	101.325	58.67	Crystal
903	Paulechka, Y. U.; Blokhin, A. V.; Kabo, G. J. (2015) Thermochim. Acta 604, 122-128.	1-methyl-3-octylimidazolium tetrafluoroborate	1-methyl-3-octylimidazolium	Imidazolium	Tetrafluoroborate	29.08	101.325	63.06	Crystal
904	Paulechka, Y. U.; Blokhin, A. V.; Kabo, G. J. (2015) Thermochim. Acta 604, 122-128.	1-methyl-3-octylimidazolium tetrafluoroborate	1-methyl-3-octylimidazolium	Imidazolium	Tetrafluoroborate	30.66	101.325	67.49	Crystal
905	Paulechka, Y. U.; Blokhin, A. V.; Kabo, G. J. (2015) Thermochim. Acta 604, 122-128.	1-methyl-3-octylimidazolium tetrafluoroborate	1-methyl-3-octylimidazolium	Imidazolium	Tetrafluoroborate	32.42	101.325	72.33	Crystal
906	Paulechka, Y. U.; Blokhin, A. V.; Kabo, G. J. (2015) Thermochim. Acta 604, 122-128.	1-methyl-3-octylimidazolium tetrafluoroborate	1-methyl-3-octylimidazolium	Imidazolium	Tetrafluoroborate	34.34	101.325	77.4	Crystal
907	Paulechka, Y. U.; Blokhin, A. V.; Kabo, G. J. (2015) Thermochim. Acta 604, 122-128.	1-methyl-3-octylimidazolium tetrafluoroborate	1-methyl-3-octylimidazolium	Imidazolium	Tetrafluoroborate	36.27	101.325	82.31	Crystal
908	Paulechka, Y. U.; Blokhin, A. V.; Kabo, G. J. (2015) Thermochim. Acta 604, 122-128.	1-methyl-3-octylimidazolium tetrafluoroborate	1-methyl-3-octylimidazolium	Imidazolium	Tetrafluoroborate	38.19	101.325	87.1	Crystal
909	Paulechka, Y. U.; Blokhin, A. V.; Kabo, G. J. (2015) Thermochim. Acta 604, 122-128.	1-methyl-3-octylimidazolium tetrafluoroborate	1-methyl-3-octylimidazolium	Imidazolium	Tetrafluoroborate	40.12	101.325	91.75	Crystal
910	Paulechka, Y. U.; Blokhin, A. V.; Kabo, G. J. (2015) Thermochim. Acta 604, 122-128.	1-methyl-3-octylimidazolium tetrafluoroborate	1-methyl-3-octylimidazolium	Imidazolium	Tetrafluoroborate	42.14	101.325	96.59	Crystal
911	Paulechka, Y. U.; Blokhin, A. V.; Kabo, G. J. (2015) Thermochim. Acta 604, 122-128.	1-methyl-3-octylimidazolium tetrafluoroborate	1-methyl-3-octylimidazolium	Imidazolium	Tetrafluoroborate	44.27	101.325	101.5	Crystal
912	Paulechka, Y. U.; Blokhin, A. V.; Kabo, G. J. (2015) Thermochim. Acta 604, 122-128.	1-methyl-3-octylimidazolium tetrafluoroborate	1-methyl-3-octylimidazolium	Imidazolium	Tetrafluoroborate	46.4	101.325	106.3	Crystal
913	Paulechka, Y. U.; Blokhin, A. V.; Kabo, G. J. (2015) Thermochim. Acta 604, 122-128.	1-methyl-3-octylimidazolium tetrafluoroborate	1-methyl-3-octylimidazolium	Imidazolium	Tetrafluoroborate	48.53	101.325	111	Crystal
914	Paulechka, Y. U.; Blokhin, A. V.; Kabo, G. J. (2015) Thermochim. Acta 604, 122-128.	1-methyl-3-octylimidazolium tetrafluoroborate	1-methyl-3-octylimidazolium	Imidazolium	Tetrafluoroborate	50.66	101.325	115.5	Crystal
915	Paulechka, Y. U.; Blokhin, A. V.; Kabo, G. J. (2015) Thermochim. Acta 604, 122-128.	1-methyl-3-octylimidazolium tetrafluoroborate	1-methyl-3-octylimidazolium	Imidazolium	Tetrafluoroborate	52.79	101.325	119.8	Crystal
916	Paulechka, Y. U.; Blokhin, A. V.; Kabo, G. J. (2015) Thermochim. Acta 604, 122-128.	1-methyl-3-octylimidazolium tetrafluoroborate	1-methyl-3-octylimidazolium	Imidazolium	Tetrafluoroborate	54.93	101.325	124	Crystal
917	Paulechka, Y. U.; Blokhin, A. V.; Kabo, G. J. (2015) Thermochim. Acta 604, 122-128.	1-methyl-3-octylimidazolium tetrafluoroborate	1-methyl-3-octylimidazolium	Imidazolium	Tetrafluoroborate	57.07	101.325	128	Crystal
918	Paulechka, Y. U.; Blokhin, A. V.; Kabo, G. J. (2015) Thermochim. Acta 604, 122-128.	1-methyl-3-octylimidazolium tetrafluoroborate	1-methyl-3-octylimidazolium	Imidazolium	Tetrafluoroborate	59.21	101.325	131.9	Crystal
919	Paulechka, Y. U.; Blokhin, A. V.; Kabo, G. J. (2015) Thermochim. Acta 604, 122-128.	1-methyl-3-octylimidazolium tetrafluoroborate	1-methyl-3-octylimidazolium	Imidazolium	Tetrafluoroborate	61.36	101.325	135.7	Crystal
920	Paulechka, Y. U.; Blokhin, A. V.; Kabo, G. J. (2015) Thermochim. Acta 604, 122-128.	1-methyl-3-octylimidazolium tetrafluoroborate	1-methyl-3-octylimidazolium	Imidazolium	Tetrafluoroborate	63.51	101.325	139.5	Crystal
921	Paulechka, Y. U.; Blokhin, A. V.; Kabo, G. J. (2015) Thermochim. Acta 604, 122-128.	1-methyl-3-octylimidazolium tetrafluoroborate	1-methyl-3-octylimidazolium	Imidazolium	Tetrafluoroborate	65.66	101.325	143	Crystal
922	Paulechka, Y. U.; Blokhin, A. V.; Kabo, G. J. (2015) Thermochim. Acta 604, 122-128.	1-methyl-3-octylimidazolium tetrafluoroborate	1-methyl-3-octylimidazolium	Imidazolium	Tetrafluoroborate	67.81	101.325	146.6	Crystal
923	Paulechka, Y. U.; Blokhin, A. V.; Kabo, G. J. (2015) Thermochim. Acta 604, 122-128.	1-methyl-3-octylimidazolium tetrafluoroborate	1-methyl-3-octylimidazolium	Imidazolium	Tetrafluoroborate	69.96	101.325	150.1	Crystal
924	Paulechka, Y. U.; Blokhin, A. V.; Kabo, G. J. (2015) Thermochim. Acta 604, 122-128.	1-methyl-3-octylimidazolium tetrafluoroborate	1-methyl-3-octylimidazolium	Imidazolium	Tetrafluoroborate	72.22	101.325	153.7	Crystal
925	Paulechka, Y. U.; Blokhin, A. V.; Kabo, G. J. (2015) Thermochim. Acta 604, 122-128.	1-methyl-3-octylimidazolium tetrafluoroborate	1-methyl-3-octylimidazolium	Imidazolium	Tetrafluoroborate	74.59	101.325	157.4	Crystal
926	Paulechka, Y. U.; Blokhin, A. V.; Kabo, G. J. (2015) Thermochim. Acta 604, 122-128.	1-methyl-3-octylimidazolium tetrafluoroborate	1-methyl-3-octylimidazolium	Imidazolium	Tetrafluoroborate	76.96	101.325	161	Crystal
927	Paulechka, Y. U.; Blokhin, A. V.; Kabo, G. J. (2015) Thermochim. Acta 604, 122-128.	1-methyl-3-octylimidazolium tetrafluoroborate	1-methyl-3-octylimidazolium	Imidazolium	Tetrafluoroborate	79.33	101.325	164.5	Crystal
928	Paulechka, Y. U.; Blokhin, A. V.; Kabo, G. J. (2015) Thermochim. Acta 604, 122-128.	1-methyl-3-octylimidazolium tetrafluoroborate	1-methyl-3-octylimidazolium	Imidazolium	Tetrafluoroborate	79.7	101.325	165.1	Crystal
929	Paulechka, Y. U.; Blokhin, A. V.; Kabo, G. J. (2015) Thermochim. Acta 604, 122-128.	1-methyl-3-octylimidazolium tetrafluoroborate	1-methyl-3-octylimidazolium	Imidazolium	Tetrafluoroborate	80.09	101.325	165.7	Crystal
930	Paulechka, Y. U.; Blokhin, A. V.; Kabo, G. J. (2015) Thermochim. Acta 604, 122-128.	1-methyl-3-octylimidazolium tetrafluoroborate	1-methyl-3-octylimidazolium	Imidazolium	Tetrafluoroborate	81.61	101.325	167.8	Crystal
931	Paulechka, Y. U.; Blokhin, A. V.; Kabo, G. J. (2015) Thermochim. Acta 604, 122-128.	1-methyl-3-octylimidazolium tetrafluoroborate	1-methyl-3-octylimidazolium	Imidazolium	Tetrafluoroborate	81.71	101.325	167.9	Crystal
932	Paulechka, Y. U.; Blokhin, A. V.; Kabo, G. J. (2015) Thermochim. Acta 604, 122-128.	1-methyl-3-octylimidazolium tetrafluoroborate	1-methyl-3-octylimidazolium	Imidazolium	Tetrafluoroborate	81.87	101.325	168.2	Crystal
933	Paulechka, Y. U.; Blokhin, A. V.; Kabo, G. J. (2015) Thermochim. Acta 604, 122-128.	1-methyl-3-octylimidazolium tetrafluoroborate	1-methyl-3-octylimidazolium	Imidazolium	Tetrafluoroborate	83.39	101.325	170.3	Crystal
934	Paulechka, Y. U.; Blokhin, A. V.; Kabo, G. J. (2015) Thermochim. Acta 604, 122-128.	1-methyl-3-octylimidazolium tetrafluoroborate	1-methyl-3-octylimidazolium	Imidazolium	Tetrafluoroborate	83.65	101.325	170.6	Crystal
935	Paulechka, Y. U.; Blokhin, A. V.; Kabo, G. J. (2015) Thermochim. Acta 604, 122-128.	1-methyl-3-octylimidazolium tetrafluoroborate	1-methyl-3-octylimidazolium	Imidazolium	Tetrafluoroborate	84.09	101.325	171.2	Crystal
936	Paulechka, Y. U.; Blokhin, A. V.; Kabo, G. J. (2015) Thermochim. Acta 604, 122-128.	1-methyl-3-octylimidazolium tetrafluoroborate	1-methyl-3-octylimidazolium	Imidazolium	Tetrafluoroborate	85.19	101.325	172.7	Crystal
937	Paulechka, Y. U.; Blokhin, A. V.; Kabo, G. J. (2015) Thermochim. Acta 604, 122-128.	1-methyl-3-octylimidazolium tetrafluoroborate	1-methyl-3-octylimidazolium	Imidazolium	Tetrafluoroborate	85.45	101.325	173.2	Crystal
938	Paulechka, Y. U.; Blokhin, A. V.; Kabo, G. J. (2015) Thermochim. Acta 604, 122-128.	1-methyl-3-octylimidazolium tetrafluoroborate	1-methyl-3-octylimidazolium	Imidazolium	Tetrafluoroborate	87	101.325	175.2	Crystal
939	Paulechka, Y. U.; Blokhin, A. V.; Kabo, G. J. (2015) Thermochim. Acta 604, 122-128.	1-methyl-3-octylimidazolium tetrafluoroborate	1-methyl-3-octylimidazolium	Imidazolium	Tetrafluoroborate	87.26	101.325	175.7	Crystal
940	Paulechka, Y. U.; Blokhin, A. V.; Kabo, G. J. (2015) Thermochim. Acta 604, 122-128.	1-methyl-3-octylimidazolium tetrafluoroborate	1-methyl-3-octylimidazolium	Imidazolium	Tetrafluoroborate	88.81	101.325	177.8	Crystal
941	Paulechka, Y. U.; Blokhin, A. V.; Kabo, G. J. (2015) Thermochim. Acta 604, 122-128.	1-methyl-3-octylimidazolium tetrafluoroborate	1-methyl-3-octylimidazolium	Imidazolium	Tetrafluoroborate	89.08	101.325	178.2	Crystal
942	Paulechka, Y. U.; Blokhin, A. V.; Kabo, G. J. (2015) Thermochim. Acta 604, 122-128.	1-methyl-3-octylimidazolium tetrafluoroborate	1-methyl-3-octylimidazolium	Imidazolium	Tetrafluoroborate	90.64	101.325	180.3	Crystal
943	Paulechka, Y. U.; Blokhin, A. V.; Kabo, G. J. (2015) Thermochim. Acta 604, 122-128.	1-methyl-3-octylimidazolium tetrafluoroborate	1-methyl-3-octylimidazolium	Imidazolium	Tetrafluoroborate	90.9	101.325	180.7	Crystal
944	Paulechka, Y. U.; Blokhin, A. V.; Kabo, G. J. (2015) Thermochim. Acta 604, 122-128.	1-methyl-3-octylimidazolium tetrafluoroborate	1-methyl-3-octylimidazolium	Imidazolium	Tetrafluoroborate	92.47	101.325	182.7	Crystal
945	Paulechka, Y. U.; Blokhin, A. V.; Kabo, G. J. (2015) Thermochim. Acta 604, 122-128.	1-methyl-3-octylimidazolium tetrafluoroborate	1-methyl-3-octylimidazolium	Imidazolium	Tetrafluoroborate	92.74	101.325	183.1	Crystal
946	Paulechka, Y. U.; Blokhin, A. V.; Kabo, G. J. (2015) Thermochim. Acta 604, 122-128.	1-methyl-3-octylimidazolium tetrafluoroborate	1-methyl-3-octylimidazolium	Imidazolium	Tetrafluoroborate	94.31	101.325	185.2	Crystal
947	Paulechka, Y. U.; Blokhin, A. V.; Kabo, G. J. (2015) Thermochim. Acta 604, 122-128.	1-methyl-3-octylimidazolium tetrafluoroborate	1-methyl-3-octylimidazolium	Imidazolium	Tetrafluoroborate	94.58	101.325	185.6	Crystal
948	Paulechka, Y. U.; Blokhin, A. V.; Kabo, G. J. (2015) Thermochim. Acta 604, 122-128.	1-methyl-3-octylimidazolium tetrafluoroborate	1-methyl-3-octylimidazolium	Imidazolium	Tetrafluoroborate	96.17	101.325	187.6	Crystal
949	Paulechka, Y. U.; Blokhin, A. V.; Kabo, G. J. (2015) Thermochim. Acta 604, 122-128.	1-methyl-3-octylimidazolium tetrafluoroborate	1-methyl-3-octylimidazolium	Imidazolium	Tetrafluoroborate	96.43	101.325	187.9	Crystal
950	Paulechka, Y. U.; Blokhin, A. V.; Kabo, G. J. (2015) Thermochim. Acta 604, 122-128.	1-methyl-3-octylimidazolium tetrafluoroborate	1-methyl-3-octylimidazolium	Imidazolium	Tetrafluoroborate	98.02	101.325	190.1	Crystal
951	Paulechka, Y. U.; Blokhin, A. V.; Kabo, G. J. (2015) Thermochim. Acta 604, 122-128.	1-methyl-3-octylimidazolium tetrafluoroborate	1-methyl-3-octylimidazolium	Imidazolium	Tetrafluoroborate	98.29	101.325	190.4	Crystal
952	Paulechka, Y. U.; Blokhin, A. V.; Kabo, G. J. (2015) Thermochim. Acta 604, 122-128.	1-methyl-3-octylimidazolium tetrafluoroborate	1-methyl-3-octylimidazolium	Imidazolium	Tetrafluoroborate	99.89	101.325	192.4	Crystal
953	Paulechka, Y. U.; Blokhin, A. V.; Kabo, G. J. (2015) Thermochim. Acta 604, 122-128.	1-methyl-3-octylimidazolium tetrafluoroborate	1-methyl-3-octylimidazolium	Imidazolium	Tetrafluoroborate	100.16	101.325	192.7	Crystal
954	Paulechka, Y. U.; Blokhin, A. V.; Kabo, G. J. (2015) Thermochim. Acta 604, 122-128.	1-methyl-3-octylimidazolium tetrafluoroborate	1-methyl-3-octylimidazolium	Imidazolium	Tetrafluoroborate	101.76	101.325	194.8	Crystal
955	Paulechka, Y. U.; Blokhin, A. V.; Kabo, G. J. (2015) Thermochim. Acta 604, 122-128.	1-methyl-3-octylimidazolium tetrafluoroborate	1-methyl-3-octylimidazolium	Imidazolium	Tetrafluoroborate	102.03	101.325	195.1	Crystal
956	Paulechka, Y. U.; Blokhin, A. V.; Kabo, G. J. (2015) Thermochim. Acta 604, 122-128.	1-methyl-3-octylimidazolium tetrafluoroborate	1-methyl-3-octylimidazolium	Imidazolium	Tetrafluoroborate	103.64	101.325	197.2	Crystal
957	Paulechka, Y. U.; Blokhin, A. V.; Kabo, G. J. (2015) Thermochim. Acta 604, 122-128.	1-methyl-3-octylimidazolium tetrafluoroborate	1-methyl-3-octylimidazolium	Imidazolium	Tetrafluoroborate	103.91	101.325	197.5	Crystal
958	Paulechka, Y. U.; Blokhin, A. V.; Kabo, G. J. (2015) Thermochim. Acta 604, 122-128.	1-methyl-3-octylimidazolium tetrafluoroborate	1-methyl-3-octylimidazolium	Imidazolium	Tetrafluoroborate	105.53	101.325	199.4	Crystal
959	Paulechka, Y. U.; Blokhin, A. V.; Kabo, G. J. (2015) Thermochim. Acta 604, 122-128.	1-methyl-3-octylimidazolium tetrafluoroborate	1-methyl-3-octylimidazolium	Imidazolium	Tetrafluoroborate	105.8	101.325	199.8	Crystal
960	Paulechka, Y. U.; Blokhin, A. V.; Kabo, G. J. (2015) Thermochim. Acta 604, 122-128.	1-methyl-3-octylimidazolium tetrafluoroborate	1-methyl-3-octylimidazolium	Imidazolium	Tetrafluoroborate	107.42	101.325	201.7	Crystal
961	Paulechka, Y. U.; Blokhin, A. V.; Kabo, G. J. (2015) Thermochim. Acta 604, 122-128.	1-methyl-3-octylimidazolium tetrafluoroborate	1-methyl-3-octylimidazolium	Imidazolium	Tetrafluoroborate	107.69	101.325	202.1	Crystal
962	Paulechka, Y. U.; Blokhin, A. V.; Kabo, G. J. (2015) Thermochim. Acta 604, 122-128.	1-methyl-3-octylimidazolium tetrafluoroborate	1-methyl-3-octylimidazolium	Imidazolium	Tetrafluoroborate	109.32	101.325	204.1	Crystal
963	Paulechka, Y. U.; Blokhin, A. V.; Kabo, G. J. (2015) Thermochim. Acta 604, 122-128.	1-methyl-3-octylimidazolium tetrafluoroborate	1-methyl-3-octylimidazolium	Imidazolium	Tetrafluoroborate	109.58	101.325	204.4	Crystal
964	Paulechka, Y. U.; Blokhin, A. V.; Kabo, G. J. (2015) Thermochim. Acta 604, 122-128.	1-methyl-3-octylimidazolium tetrafluoroborate	1-methyl-3-octylimidazolium	Imidazolium	Tetrafluoroborate	111.22	101.325	206.4	Crystal
965	Paulechka, Y. U.; Blokhin, A. V.; Kabo, G. J. (2015) Thermochim. Acta 604, 122-128.	1-methyl-3-octylimidazolium tetrafluoroborate	1-methyl-3-octylimidazolium	Imidazolium	Tetrafluoroborate	111.49	101.325	206.7	Crystal
966	Paulechka, Y. U.; Blokhin, A. V.; Kabo, G. J. (2015) Thermochim. Acta 604, 122-128.	1-methyl-3-octylimidazolium tetrafluoroborate	1-methyl-3-octylimidazolium	Imidazolium	Tetrafluoroborate	113.12	101.325	208.7	Crystal
967	Paulechka, Y. U.; Blokhin, A. V.; Kabo, G. J. (2015) Thermochim. Acta 604, 122-128.	1-methyl-3-octylimidazolium tetrafluoroborate	1-methyl-3-octylimidazolium	Imidazolium	Tetrafluoroborate	113.39	101.325	209	Crystal
968	Paulechka, Y. U.; Blokhin, A. V.; Kabo, G. J. (2015) Thermochim. Acta 604, 122-128.	1-methyl-3-octylimidazolium tetrafluoroborate	1-methyl-3-octylimidazolium	Imidazolium	Tetrafluoroborate	115.03	101.325	210.9	Crystal
969	Paulechka, Y. U.; Blokhin, A. V.; Kabo, G. J. (2015) Thermochim. Acta 604, 122-128.	1-methyl-3-octylimidazolium tetrafluoroborate	1-methyl-3-octylimidazolium	Imidazolium	Tetrafluoroborate	115.3	101.325	211.2	Crystal
970	Paulechka, Y. U.; Blokhin, A. V.; Kabo, G. J. (2015) Thermochim. Acta 604, 122-128.	1-methyl-3-octylimidazolium tetrafluoroborate	1-methyl-3-octylimidazolium	Imidazolium	Tetrafluoroborate	116.94	101.325	213.1	Crystal
971	Paulechka, Y. U.; Blokhin, A. V.; Kabo, G. J. (2015) Thermochim. Acta 604, 122-128.	1-methyl-3-octylimidazolium tetrafluoroborate	1-methyl-3-octylimidazolium	Imidazolium	Tetrafluoroborate	117.21	101.325	213.4	Crystal
972	Paulechka, Y. U.; Blokhin, A. V.; Kabo, G. J. (2015) Thermochim. Acta 604, 122-128.	1-methyl-3-octylimidazolium tetrafluoroborate	1-methyl-3-octylimidazolium	Imidazolium	Tetrafluoroborate	118.86	101.325	215.4	Crystal
973	Paulechka, Y. U.; Blokhin, A. V.; Kabo, G. J. (2015) Thermochim. Acta 604, 122-128.	1-methyl-3-octylimidazolium tetrafluoroborate	1-methyl-3-octylimidazolium	Imidazolium	Tetrafluoroborate	119.13	101.325	215.7	Crystal
974	Paulechka, Y. U.; Blokhin, A. V.; Kabo, G. J. (2015) Thermochim. Acta 604, 122-128.	1-methyl-3-octylimidazolium tetrafluoroborate	1-methyl-3-octylimidazolium	Imidazolium	Tetrafluoroborate	120.78	101.325	217.6	Crystal
975	Paulechka, Y. U.; Blokhin, A. V.; Kabo, G. J. (2015) Thermochim. Acta 604, 122-128.	1-methyl-3-octylimidazolium tetrafluoroborate	1-methyl-3-octylimidazolium	Imidazolium	Tetrafluoroborate	121.05	101.325	218	Crystal
976	Paulechka, Y. U.; Blokhin, A. V.; Kabo, G. J. (2015) Thermochim. Acta 604, 122-128.	1-methyl-3-octylimidazolium tetrafluoroborate	1-methyl-3-octylimidazolium	Imidazolium	Tetrafluoroborate	122.7	101.325	219.9	Crystal
977	Paulechka, Y. U.; Blokhin, A. V.; Kabo, G. J. (2015) Thermochim. Acta 604, 122-128.	1-methyl-3-octylimidazolium tetrafluoroborate	1-methyl-3-octylimidazolium	Imidazolium	Tetrafluoroborate	122.97	101.325	220.2	Crystal
978	Paulechka, Y. U.; Blokhin, A. V.; Kabo, G. J. (2015) Thermochim. Acta 604, 122-128.	1-methyl-3-octylimidazolium tetrafluoroborate	1-methyl-3-octylimidazolium	Imidazolium	Tetrafluoroborate	124.63	101.325	222.1	Crystal
979	Paulechka, Y. U.; Blokhin, A. V.; Kabo, G. J. (2015) Thermochim. Acta 604, 122-128.	1-methyl-3-octylimidazolium tetrafluoroborate	1-methyl-3-octylimidazolium	Imidazolium	Tetrafluoroborate	124.9	101.325	222.4	Crystal
980	Paulechka, Y. U.; Blokhin, A. V.; Kabo, G. J. (2015) Thermochim. Acta 604, 122-128.	1-methyl-3-octylimidazolium tetrafluoroborate	1-methyl-3-octylimidazolium	Imidazolium	Tetrafluoroborate	126.55	101.325	224.3	Crystal
981	Paulechka, Y. U.; Blokhin, A. V.; Kabo, G. J. (2015) Thermochim. Acta 604, 122-128.	1-methyl-3-octylimidazolium tetrafluoroborate	1-methyl-3-octylimidazolium	Imidazolium	Tetrafluoroborate	126.83	101.325	224.6	Crystal
982	Paulechka, Y. U.; Blokhin, A. V.; Kabo, G. J. (2015) Thermochim. Acta 604, 122-128.	1-methyl-3-octylimidazolium tetrafluoroborate	1-methyl-3-octylimidazolium	Imidazolium	Tetrafluoroborate	128.49	101.325	226.5	Crystal
983	Paulechka, Y. U.; Blokhin, A. V.; Kabo, G. J. (2015) Thermochim. Acta 604, 122-128.	1-methyl-3-octylimidazolium tetrafluoroborate	1-methyl-3-octylimidazolium	Imidazolium	Tetrafluoroborate	128.76	101.325	226.8	Crystal
984	Paulechka, Y. U.; Blokhin, A. V.; Kabo, G. J. (2015) Thermochim. Acta 604, 122-128.	1-methyl-3-octylimidazolium tetrafluoroborate	1-methyl-3-octylimidazolium	Imidazolium	Tetrafluoroborate	130.42	101.325	228.7	Crystal
985	Paulechka, Y. U.; Blokhin, A. V.; Kabo, G. J. (2015) Thermochim. Acta 604, 122-128.	1-methyl-3-octylimidazolium tetrafluoroborate	1-methyl-3-octylimidazolium	Imidazolium	Tetrafluoroborate	130.69	101.325	229	Crystal
986	Paulechka, Y. U.; Blokhin, A. V.; Kabo, G. J. (2015) Thermochim. Acta 604, 122-128.	1-methyl-3-octylimidazolium tetrafluoroborate	1-methyl-3-octylimidazolium	Imidazolium	Tetrafluoroborate	132.35	101.325	230.9	Crystal
987	Paulechka, Y. U.; Blokhin, A. V.; Kabo, G. J. (2015) Thermochim. Acta 604, 122-128.	1-methyl-3-octylimidazolium tetrafluoroborate	1-methyl-3-octylimidazolium	Imidazolium	Tetrafluoroborate	132.62	101.325	231.1	Crystal
988	Paulechka, Y. U.; Blokhin, A. V.; Kabo, G. J. (2015) Thermochim. Acta 604, 122-128.	1-methyl-3-octylimidazolium tetrafluoroborate	1-methyl-3-octylimidazolium	Imidazolium	Tetrafluoroborate	134.29	101.325	233.1	Crystal
989	Paulechka, Y. U.; Blokhin, A. V.; Kabo, G. J. (2015) Thermochim. Acta 604, 122-128.	1-methyl-3-octylimidazolium tetrafluoroborate	1-methyl-3-octylimidazolium	Imidazolium	Tetrafluoroborate	134.56	101.325	233.4	Crystal
990	Paulechka, Y. U.; Blokhin, A. V.; Kabo, G. J. (2015) Thermochim. Acta 604, 122-128.	1-methyl-3-octylimidazolium tetrafluoroborate	1-methyl-3-octylimidazolium	Imidazolium	Tetrafluoroborate	136.23	101.325	235.3	Crystal
991	Paulechka, Y. U.; Blokhin, A. V.; Kabo, G. J. (2015) Thermochim. Acta 604, 122-128.	1-methyl-3-octylimidazolium tetrafluoroborate	1-methyl-3-octylimidazolium	Imidazolium	Tetrafluoroborate	136.5	101.325	235.6	Crystal
992	Paulechka, Y. U.; Blokhin, A. V.; Kabo, G. J. (2015) Thermochim. Acta 604, 122-128.	1-methyl-3-octylimidazolium tetrafluoroborate	1-methyl-3-octylimidazolium	Imidazolium	Tetrafluoroborate	138.16	101.325	237.5	Crystal
993	Paulechka, Y. U.; Blokhin, A. V.; Kabo, G. J. (2015) Thermochim. Acta 604, 122-128.	1-methyl-3-octylimidazolium tetrafluoroborate	1-methyl-3-octylimidazolium	Imidazolium	Tetrafluoroborate	138.44	101.325	237.8	Crystal
994	Paulechka, Y. U.; Blokhin, A. V.; Kabo, G. J. (2015) Thermochim. Acta 604, 122-128.	1-methyl-3-octylimidazolium tetrafluoroborate	1-methyl-3-octylimidazolium	Imidazolium	Tetrafluoroborate	140.11	101.325	239.7	Crystal
995	Paulechka, Y. U.; Blokhin, A. V.; Kabo, G. J. (2015) Thermochim. Acta 604, 122-128.	1-methyl-3-octylimidazolium tetrafluoroborate	1-methyl-3-octylimidazolium	Imidazolium	Tetrafluoroborate	140.38	101.325	240	Crystal
996	Paulechka, Y. U.; Blokhin, A. V.; Kabo, G. J. (2015) Thermochim. Acta 604, 122-128.	1-methyl-3-octylimidazolium tetrafluoroborate	1-methyl-3-octylimidazolium	Imidazolium	Tetrafluoroborate	142.05	101.325	242	Crystal
997	Paulechka, Y. U.; Blokhin, A. V.; Kabo, G. J. (2015) Thermochim. Acta 604, 122-128.	1-methyl-3-octylimidazolium tetrafluoroborate	1-methyl-3-octylimidazolium	Imidazolium	Tetrafluoroborate	142.32	101.325	242.3	Crystal
998	Paulechka, Y. U.; Blokhin, A. V.; Kabo, G. J. (2015) Thermochim. Acta 604, 122-128.	1-methyl-3-octylimidazolium tetrafluoroborate	1-methyl-3-octylimidazolium	Imidazolium	Tetrafluoroborate	143.99	101.325	244.3	Crystal
999	Paulechka, Y. U.; Blokhin, A. V.; Kabo, G. J. (2015) Thermochim. Acta 604, 122-128.	1-methyl-3-octylimidazolium tetrafluoroborate	1-methyl-3-octylimidazolium	Imidazolium	Tetrafluoroborate	144.26	101.325	244.6	Crystal
1000	Paulechka, Y. U.; Blokhin, A. V.; Kabo, G. J. (2015) Thermochim. Acta 604, 122-128.	1-methyl-3-octylimidazolium tetrafluoroborate	1-methyl-3-octylimidazolium	Imidazolium	Tetrafluoroborate	145.93	101.325	246.5	Crystal
1001	Paulechka, Y. U.; Blokhin, A. V.; Kabo, G. J. (2015) Thermochim. Acta 604, 122-128.	1-methyl-3-octylimidazolium tetrafluoroborate	1-methyl-3-octylimidazolium	Imidazolium	Tetrafluoroborate	146.2	101.325	246.8	Crystal
1002	Paulechka, Y. U.; Blokhin, A. V.; Kabo, G. J. (2015) Thermochim. Acta 604, 122-128.	1-methyl-3-octylimidazolium tetrafluoroborate	1-methyl-3-octylimidazolium	Imidazolium	Tetrafluoroborate	147.87	101.325	248.8	Crystal
1003	Paulechka, Y. U.; Blokhin, A. V.; Kabo, G. J. (2015) Thermochim. Acta 604, 122-128.	1-methyl-3-octylimidazolium tetrafluoroborate	1-methyl-3-octylimidazolium	Imidazolium	Tetrafluoroborate	148.14	101.325	249	Crystal
1004	Paulechka, Y. U.; Blokhin, A. V.; Kabo, G. J. (2015) Thermochim. Acta 604, 122-128.	1-methyl-3-octylimidazolium tetrafluoroborate	1-methyl-3-octylimidazolium	Imidazolium	Tetrafluoroborate	149.81	101.325	251.1	Crystal
1005	Paulechka, Y. U.; Blokhin, A. V.; Kabo, G. J. (2015) Thermochim. Acta 604, 122-128.	1-methyl-3-octylimidazolium tetrafluoroborate	1-methyl-3-octylimidazolium	Imidazolium	Tetrafluoroborate	150.08	101.325	251.3	Crystal
1006	Paulechka, Y. U.; Blokhin, A. V.; Kabo, G. J. (2015) Thermochim. Acta 604, 122-128.	1-methyl-3-octylimidazolium tetrafluoroborate	1-methyl-3-octylimidazolium	Imidazolium	Tetrafluoroborate	151.75	101.325	253.4	Crystal
1007	Paulechka, Y. U.; Blokhin, A. V.; Kabo, G. J. (2015) Thermochim. Acta 604, 122-128.	1-methyl-3-octylimidazolium tetrafluoroborate	1-methyl-3-octylimidazolium	Imidazolium	Tetrafluoroborate	152.02	101.325	253.6	Crystal
1008	Paulechka, Y. U.; Blokhin, A. V.; Kabo, G. J. (2015) Thermochim. Acta 604, 122-128.	1-methyl-3-octylimidazolium tetrafluoroborate	1-methyl-3-octylimidazolium	Imidazolium	Tetrafluoroborate	153.69	101.325	255.7	Crystal
1009	Paulechka, Y. U.; Blokhin, A. V.; Kabo, G. J. (2015) Thermochim. Acta 604, 122-128.	1-methyl-3-octylimidazolium tetrafluoroborate	1-methyl-3-octylimidazolium	Imidazolium	Tetrafluoroborate	153.96	101.325	255.9	Crystal
1010	Paulechka, Y. U.; Blokhin, A. V.; Kabo, G. J. (2015) Thermochim. Acta 604, 122-128.	1-methyl-3-octylimidazolium tetrafluoroborate	1-methyl-3-octylimidazolium	Imidazolium	Tetrafluoroborate	155.63	101.325	258	Crystal
1011	Paulechka, Y. U.; Blokhin, A. V.; Kabo, G. J. (2015) Thermochim. Acta 604, 122-128.	1-methyl-3-octylimidazolium tetrafluoroborate	1-methyl-3-octylimidazolium	Imidazolium	Tetrafluoroborate	155.9	101.325	258.3	Crystal
1012	Paulechka, Y. U.; Blokhin, A. V.; Kabo, G. J. (2015) Thermochim. Acta 604, 122-128.	1-methyl-3-octylimidazolium tetrafluoroborate	1-methyl-3-octylimidazolium	Imidazolium	Tetrafluoroborate	157.57	101.325	260.3	Crystal
1013	Paulechka, Y. U.; Blokhin, A. V.; Kabo, G. J. (2015) Thermochim. Acta 604, 122-128.	1-methyl-3-octylimidazolium tetrafluoroborate	1-methyl-3-octylimidazolium	Imidazolium	Tetrafluoroborate	157.84	101.325	260.6	Crystal
1014	Paulechka, Y. U.; Blokhin, A. V.; Kabo, G. J. (2015) Thermochim. Acta 604, 122-128.	1-methyl-3-octylimidazolium tetrafluoroborate	1-methyl-3-octylimidazolium	Imidazolium	Tetrafluoroborate	159.5	101.325	262.7	Crystal
1015	Paulechka, Y. U.; Blokhin, A. V.; Kabo, G. J. (2015) Thermochim. Acta 604, 122-128.	1-methyl-3-octylimidazolium tetrafluoroborate	1-methyl-3-octylimidazolium	Imidazolium	Tetrafluoroborate	159.77	101.325	263	Crystal
1016	Paulechka, Y. U.; Blokhin, A. V.; Kabo, G. J. (2015) Thermochim. Acta 604, 122-128.	1-methyl-3-octylimidazolium tetrafluoroborate	1-methyl-3-octylimidazolium	Imidazolium	Tetrafluoroborate	161.44	101.325	265.2	Crystal
1017	Paulechka, Y. U.; Blokhin, A. V.; Kabo, G. J. (2015) Thermochim. Acta 604, 122-128.	1-methyl-3-octylimidazolium tetrafluoroborate	1-methyl-3-octylimidazolium	Imidazolium	Tetrafluoroborate	161.71	101.325	265.3	Crystal
1018	Paulechka, Y. U.; Blokhin, A. V.; Kabo, G. J. (2015) Thermochim. Acta 604, 122-128.	1-methyl-3-octylimidazolium tetrafluoroborate	1-methyl-3-octylimidazolium	Imidazolium	Tetrafluoroborate	163.37	101.325	267.5	Crystal
1019	Paulechka, Y. U.; Blokhin, A. V.; Kabo, G. J. (2015) Thermochim. Acta 604, 122-128.	1-methyl-3-octylimidazolium tetrafluoroborate	1-methyl-3-octylimidazolium	Imidazolium	Tetrafluoroborate	163.64	101.325	267.7	Crystal
1020	Paulechka, Y. U.; Blokhin, A. V.; Kabo, G. J. (2015) Thermochim. Acta 604, 122-128.	1-methyl-3-octylimidazolium tetrafluoroborate	1-methyl-3-octylimidazolium	Imidazolium	Tetrafluoroborate	165.31	101.325	270	Crystal
1021	Paulechka, Y. U.; Blokhin, A. V.; Kabo, G. J. (2015) Thermochim. Acta 604, 122-128.	1-methyl-3-octylimidazolium tetrafluoroborate	1-methyl-3-octylimidazolium	Imidazolium	Tetrafluoroborate	165.57	101.325	270.2	Crystal
1022	Paulechka, Y. U.; Blokhin, A. V.; Kabo, G. J. (2015) Thermochim. Acta 604, 122-128.	1-methyl-3-octylimidazolium tetrafluoroborate	1-methyl-3-octylimidazolium	Imidazolium	Tetrafluoroborate	167.24	101.325	272.5	Crystal
1023	Paulechka, Y. U.; Blokhin, A. V.; Kabo, G. J. (2015) Thermochim. Acta 604, 122-128.	1-methyl-3-octylimidazolium tetrafluoroborate	1-methyl-3-octylimidazolium	Imidazolium	Tetrafluoroborate	167.5	101.325	272.7	Crystal
1024	Paulechka, Y. U.; Blokhin, A. V.; Kabo, G. J. (2015) Thermochim. Acta 604, 122-128.	1-methyl-3-octylimidazolium tetrafluoroborate	1-methyl-3-octylimidazolium	Imidazolium	Tetrafluoroborate	169.16	101.325	275	Crystal
1025	Paulechka, Y. U.; Blokhin, A. V.; Kabo, G. J. (2015) Thermochim. Acta 604, 122-128.	1-methyl-3-octylimidazolium tetrafluoroborate	1-methyl-3-octylimidazolium	Imidazolium	Tetrafluoroborate	169.43	101.325	275.2	Crystal
1026	Paulechka, Y. U.; Blokhin, A. V.; Kabo, G. J. (2015) Thermochim. Acta 604, 122-128.	1-methyl-3-octylimidazolium tetrafluoroborate	1-methyl-3-octylimidazolium	Imidazolium	Tetrafluoroborate	171.09	101.325	277.5	Crystal
1027	Paulechka, Y. U.; Blokhin, A. V.; Kabo, G. J. (2015) Thermochim. Acta 604, 122-128.	1-methyl-3-octylimidazolium tetrafluoroborate	1-methyl-3-octylimidazolium	Imidazolium	Tetrafluoroborate	171.36	101.325	277.7	Crystal
1028	Paulechka, Y. U.; Blokhin, A. V.; Kabo, G. J. (2015) Thermochim. Acta 604, 122-128.	1-methyl-3-octylimidazolium tetrafluoroborate	1-methyl-3-octylimidazolium	Imidazolium	Tetrafluoroborate	173.01	101.325	280.1	Crystal
1029	Paulechka, Y. U.; Blokhin, A. V.; Kabo, G. J. (2015) Thermochim. Acta 604, 122-128.	1-methyl-3-octylimidazolium tetrafluoroborate	1-methyl-3-octylimidazolium	Imidazolium	Tetrafluoroborate	173.28	101.325	280.3	Crystal
1030	Paulechka, Y. U.; Blokhin, A. V.; Kabo, G. J. (2015) Thermochim. Acta 604, 122-128.	1-methyl-3-octylimidazolium tetrafluoroborate	1-methyl-3-octylimidazolium	Imidazolium	Tetrafluoroborate	174.93	101.325	282.6	Crystal
1031	Paulechka, Y. U.; Blokhin, A. V.; Kabo, G. J. (2015) Thermochim. Acta 604, 122-128.	1-methyl-3-octylimidazolium tetrafluoroborate	1-methyl-3-octylimidazolium	Imidazolium	Tetrafluoroborate	175.2	101.325	282.9	Crystal
1032	Paulechka, Y. U.; Blokhin, A. V.; Kabo, G. J. (2015) Thermochim. Acta 604, 122-128.	1-methyl-3-octylimidazolium tetrafluoroborate	1-methyl-3-octylimidazolium	Imidazolium	Tetrafluoroborate	176.85	101.325	285.4	Crystal
1033	Paulechka, Y. U.; Blokhin, A. V.; Kabo, G. J. (2015) Thermochim. Acta 604, 122-128.	1-methyl-3-octylimidazolium tetrafluoroborate	1-methyl-3-octylimidazolium	Imidazolium	Tetrafluoroborate	177.12	101.325	285.7	Crystal
1034	Paulechka, Y. U.; Blokhin, A. V.; Kabo, G. J. (2015) Thermochim. Acta 604, 122-128.	1-methyl-3-octylimidazolium tetrafluoroborate	1-methyl-3-octylimidazolium	Imidazolium	Tetrafluoroborate	178.76	101.325	288.3	Crystal
1035	Paulechka, Y. U.; Blokhin, A. V.; Kabo, G. J. (2015) Thermochim. Acta 604, 122-128.	1-methyl-3-octylimidazolium tetrafluoroborate	1-methyl-3-octylimidazolium	Imidazolium	Tetrafluoroborate	179.03	101.325	288.3	Crystal
1036	Paulechka, Y. U.; Blokhin, A. V.; Kabo, G. J. (2015) Thermochim. Acta 604, 122-128.	1-methyl-3-octylimidazolium tetrafluoroborate	1-methyl-3-octylimidazolium	Imidazolium	Tetrafluoroborate	180.67	101.325	291.1	Crystal
1037	Paulechka, Y. U.; Blokhin, A. V.; Kabo, G. J. (2015) Thermochim. Acta 604, 122-128.	1-methyl-3-octylimidazolium tetrafluoroborate	1-methyl-3-octylimidazolium	Imidazolium	Tetrafluoroborate	180.94	101.325	291.4	Crystal
1038	Paulechka, Y. U.; Blokhin, A. V.; Kabo, G. J. (2015) Thermochim. Acta 604, 122-128.	1-methyl-3-octylimidazolium tetrafluoroborate	1-methyl-3-octylimidazolium	Imidazolium	Tetrafluoroborate	182.58	101.325	293.9	Crystal
1039	Paulechka, Y. U.; Blokhin, A. V.; Kabo, G. J. (2015) Thermochim. Acta 604, 122-128.	1-methyl-3-octylimidazolium tetrafluoroborate	1-methyl-3-octylimidazolium	Imidazolium	Tetrafluoroborate	182.85	101.325	294.2	Crystal
1040	Paulechka, Y. U.; Blokhin, A. V.; Kabo, G. J. (2015) Thermochim. Acta 604, 122-128.	1-methyl-3-octylimidazolium tetrafluoroborate	1-methyl-3-octylimidazolium	Imidazolium	Tetrafluoroborate	184.48	101.325	296.7	Crystal
1041	Paulechka, Y. U.; Blokhin, A. V.; Kabo, G. J. (2015) Thermochim. Acta 604, 122-128.	1-methyl-3-octylimidazolium tetrafluoroborate	1-methyl-3-octylimidazolium	Imidazolium	Tetrafluoroborate	184.75	101.325	297	Crystal
1042	Paulechka, Y. U.; Blokhin, A. V.; Kabo, G. J. (2015) Thermochim. Acta 604, 122-128.	1-methyl-3-octylimidazolium tetrafluoroborate	1-methyl-3-octylimidazolium	Imidazolium	Tetrafluoroborate	186.38	101.325	299.8	Crystal
1043	Paulechka, Y. U.; Blokhin, A. V.; Kabo, G. J. (2015) Thermochim. Acta 604, 122-128.	1-methyl-3-octylimidazolium tetrafluoroborate	1-methyl-3-octylimidazolium	Imidazolium	Tetrafluoroborate	186.65	101.325	299.8	Crystal
1044	Paulechka, Y. U.; Blokhin, A. V.; Kabo, G. J. (2015) Thermochim. Acta 604, 122-128.	1-methyl-3-octylimidazolium tetrafluoroborate	1-methyl-3-octylimidazolium	Imidazolium	Tetrafluoroborate	188.27	101.325	302.6	Crystal
1045	Paulechka, Y. U.; Blokhin, A. V.; Kabo, G. J. (2015) Thermochim. Acta 604, 122-128.	1-methyl-3-octylimidazolium tetrafluoroborate	1-methyl-3-octylimidazolium	Imidazolium	Tetrafluoroborate	188.55	101.325	302.6	Crystal
1046	Paulechka, Y. U.; Blokhin, A. V.; Kabo, G. J. (2015) Thermochim. Acta 604, 122-128.	1-methyl-3-octylimidazolium tetrafluoroborate	1-methyl-3-octylimidazolium	Imidazolium	Tetrafluoroborate	190.16	101.325	305.4	Crystal
1047	Paulechka, Y. U.; Blokhin, A. V.; Kabo, G. J. (2015) Thermochim. Acta 604, 122-128.	1-methyl-3-octylimidazolium tetrafluoroborate	1-methyl-3-octylimidazolium	Imidazolium	Tetrafluoroborate	190.44	101.325	305.4	Crystal
1048	Paulechka, Y. U.; Blokhin, A. V.; Kabo, G. J. (2015) Thermochim. Acta 604, 122-128.	1-methyl-3-octylimidazolium tetrafluoroborate	1-methyl-3-octylimidazolium	Imidazolium	Tetrafluoroborate	192.04	101.325	308.3	Crystal
1049	Paulechka, Y. U.; Blokhin, A. V.; Kabo, G. J. (2015) Thermochim. Acta 604, 122-128.	1-methyl-3-octylimidazolium tetrafluoroborate	1-methyl-3-octylimidazolium	Imidazolium	Tetrafluoroborate	192.32	101.325	308.5	Crystal
1050	Paulechka, Y. U.; Blokhin, A. V.; Kabo, G. J. (2015) Thermochim. Acta 604, 122-128.	1-methyl-3-octylimidazolium tetrafluoroborate	1-methyl-3-octylimidazolium	Imidazolium	Tetrafluoroborate	193.92	101.325	311.4	Crystal
1051	Paulechka, Y. U.; Blokhin, A. V.; Kabo, G. J. (2015) Thermochim. Acta 604, 122-128.	1-methyl-3-octylimidazolium tetrafluoroborate	1-methyl-3-octylimidazolium	Imidazolium	Tetrafluoroborate	194.2	101.325	311.6	Crystal
1052	Paulechka, Y. U.; Blokhin, A. V.; Kabo, G. J. (2015) Thermochim. Acta 604, 122-128.	1-methyl-3-octylimidazolium tetrafluoroborate	1-methyl-3-octylimidazolium	Imidazolium	Tetrafluoroborate	195.8	101.325	314.5	Crystal
1053	Paulechka, Y. U.; Blokhin, A. V.; Kabo, G. J. (2015) Thermochim. Acta 604, 122-128.	1-methyl-3-octylimidazolium tetrafluoroborate	1-methyl-3-octylimidazolium	Imidazolium	Tetrafluoroborate	196.08	101.325	314.7	Crystal
1054	Paulechka, Y. U.; Blokhin, A. V.; Kabo, G. J. (2015) Thermochim. Acta 604, 122-128.	1-methyl-3-octylimidazolium tetrafluoroborate	1-methyl-3-octylimidazolium	Imidazolium	Tetrafluoroborate	197.67	101.325	317.3	Crystal
1055	Paulechka, Y. U.; Blokhin, A. V.; Kabo, G. J. (2015) Thermochim. Acta 604, 122-128.	1-methyl-3-octylimidazolium tetrafluoroborate	1-methyl-3-octylimidazolium	Imidazolium	Tetrafluoroborate	197.95	101.325	317.8	Crystal
1056	Paulechka, Y. U.; Blokhin, A. V.; Kabo, G. J. (2015) Thermochim. Acta 604, 122-128.	1-methyl-3-octylimidazolium tetrafluoroborate	1-methyl-3-octylimidazolium	Imidazolium	Tetrafluoroborate	199.54	101.325	320.7	Crystal
1057	Paulechka, Y. U.; Blokhin, A. V.; Kabo, G. J. (2015) Thermochim. Acta 604, 122-128.	1-methyl-3-octylimidazolium tetrafluoroborate	1-methyl-3-octylimidazolium	Imidazolium	Tetrafluoroborate	199.82	101.325	320.9	Crystal
1058	Paulechka, Y. U.; Blokhin, A. V.; Kabo, G. J. (2015) Thermochim. Acta 604, 122-128.	1-methyl-3-octylimidazolium tetrafluoroborate	1-methyl-3-octylimidazolium	Imidazolium	Tetrafluoroborate	201.46	101.325	323.8	Crystal
1059	Paulechka, Y. U.; Blokhin, A. V.; Kabo, G. J. (2015) Thermochim. Acta 604, 122-128.	1-methyl-3-octylimidazolium tetrafluoroborate	1-methyl-3-octylimidazolium	Imidazolium	Tetrafluoroborate	201.81	101.325	324.6	Crystal
1060	Paulechka, Y. U.; Blokhin, A. V.; Kabo, G. J. (2015) Thermochim. Acta 604, 122-128.	1-methyl-3-octylimidazolium tetrafluoroborate	1-methyl-3-octylimidazolium	Imidazolium	Tetrafluoroborate	203.44	101.325	327.4	Crystal
1061	Paulechka, Y. U.; Blokhin, A. V.; Kabo, G. J. (2015) Thermochim. Acta 604, 122-128.	1-methyl-3-octylimidazolium tetrafluoroborate	1-methyl-3-octylimidazolium	Imidazolium	Tetrafluoroborate	203.91	101.325	328.6	Crystal
1062	Paulechka, Y. U.; Blokhin, A. V.; Kabo, G. J. (2015) Thermochim. Acta 604, 122-128.	1-methyl-3-octylimidazolium tetrafluoroborate	1-methyl-3-octylimidazolium	Imidazolium	Tetrafluoroborate	205.42	101.325	331.1	Crystal
1063	Paulechka, Y. U.; Blokhin, A. V.; Kabo, G. J. (2015) Thermochim. Acta 604, 122-128.	1-methyl-3-octylimidazolium tetrafluoroborate	1-methyl-3-octylimidazolium	Imidazolium	Tetrafluoroborate	206.02	101.325	332.2	Crystal
1064	Paulechka, Y. U.; Blokhin, A. V.; Kabo, G. J. (2015) Thermochim. Acta 604, 122-128.	1-methyl-3-octylimidazolium tetrafluoroborate	1-methyl-3-octylimidazolium	Imidazolium	Tetrafluoroborate	207.4	101.325	334.5	Crystal
1065	Paulechka, Y. U.; Blokhin, A. V.; Kabo, G. J. (2015) Thermochim. Acta 604, 122-128.	1-methyl-3-octylimidazolium tetrafluoroborate	1-methyl-3-octylimidazolium	Imidazolium	Tetrafluoroborate	208.11	101.325	335.9	Crystal
1066	Paulechka, Y. U.; Blokhin, A. V.; Kabo, G. J. (2015) Thermochim. Acta 604, 122-128.	1-methyl-3-octylimidazolium tetrafluoroborate	1-methyl-3-octylimidazolium	Imidazolium	Tetrafluoroborate	209.37	101.325	338.1	Crystal
1067	Paulechka, Y. U.; Blokhin, A. V.; Kabo, G. J. (2015) Thermochim. Acta 604, 122-128.	1-methyl-3-octylimidazolium tetrafluoroborate	1-methyl-3-octylimidazolium	Imidazolium	Tetrafluoroborate	210.2	101.325	339.8	Crystal
1068	Paulechka, Y. U.; Blokhin, A. V.; Kabo, G. J. (2015) Thermochim. Acta 604, 122-128.	1-methyl-3-octylimidazolium tetrafluoroborate	1-methyl-3-octylimidazolium	Imidazolium	Tetrafluoroborate	211.34	101.325	342.1	Crystal
1069	Paulechka, Y. U.; Blokhin, A. V.; Kabo, G. J. (2015) Thermochim. Acta 604, 122-128.	1-methyl-3-octylimidazolium tetrafluoroborate	1-methyl-3-octylimidazolium	Imidazolium	Tetrafluoroborate	212.28	101.325	344.3	Crystal
1070	Paulechka, Y. U.; Blokhin, A. V.; Kabo, G. J. (2015) Thermochim. Acta 604, 122-128.	1-methyl-3-octylimidazolium tetrafluoroborate	1-methyl-3-octylimidazolium	Imidazolium	Tetrafluoroborate	213.29	101.325	346	Crystal
1071	Paulechka, Y. U.; Blokhin, A. V.; Kabo, G. J. (2015) Thermochim. Acta 604, 122-128.	1-methyl-3-octylimidazolium tetrafluoroborate	1-methyl-3-octylimidazolium	Imidazolium	Tetrafluoroborate	214.36	101.325	348	Crystal
1072	Paulechka, Y. U.; Blokhin, A. V.; Kabo, G. J. (2015) Thermochim. Acta 604, 122-128.	1-methyl-3-octylimidazolium tetrafluoroborate	1-methyl-3-octylimidazolium	Imidazolium	Tetrafluoroborate	215.24	101.325	350	Crystal
1073	Paulechka, Y. U.; Blokhin, A. V.; Kabo, G. J. (2015) Thermochim. Acta 604, 122-128.	1-methyl-3-octylimidazolium tetrafluoroborate	1-methyl-3-octylimidazolium	Imidazolium	Tetrafluoroborate	216.42	101.325	352.2	Crystal
1074	Paulechka, Y. U.; Blokhin, A. V.; Kabo, G. J. (2015) Thermochim. Acta 604, 122-128.	1-methyl-3-octylimidazolium tetrafluoroborate	1-methyl-3-octylimidazolium	Imidazolium	Tetrafluoroborate	217.18	101.325	355	Crystal
1075	Paulechka, Y. U.; Blokhin, A. V.; Kabo, G. J. (2015) Thermochim. Acta 604, 122-128.	1-methyl-3-octylimidazolium tetrafluoroborate	1-methyl-3-octylimidazolium	Imidazolium	Tetrafluoroborate	218.47	101.325	357.6	Crystal
1076	Paulechka, Y. U.; Blokhin, A. V.; Kabo, G. J. (2015) Thermochim. Acta 604, 122-128.	1-methyl-3-octylimidazolium tetrafluoroborate	1-methyl-3-octylimidazolium	Imidazolium	Tetrafluoroborate	219.11	101.325	360.4	Crystal
1077	Paulechka, Y. U.; Blokhin, A. V.; Kabo, G. J. (2015) Thermochim. Acta 604, 122-128.	1-methyl-3-octylimidazolium tetrafluoroborate	1-methyl-3-octylimidazolium	Imidazolium	Tetrafluoroborate	220.51	101.325	362.9	Crystal
1078	Paulechka, Y. U.; Blokhin, A. V.; Kabo, G. J. (2015) Thermochim. Acta 604, 122-128.	1-methyl-3-octylimidazolium tetrafluoroborate	1-methyl-3-octylimidazolium	Imidazolium	Tetrafluoroborate	221.02	101.325	365.7	Crystal
1079	Paulechka, Y. U.; Blokhin, A. V.; Kabo, G. J. (2015) Thermochim. Acta 604, 122-128.	1-methyl-3-octylimidazolium tetrafluoroborate	1-methyl-3-octylimidazolium	Imidazolium	Tetrafluoroborate	222.53	101.325	369.1	Crystal
1080	Paulechka, Y. U.; Blokhin, A. V.; Kabo, G. J. (2015) Thermochim. Acta 604, 122-128.	1-methyl-3-octylimidazolium tetrafluoroborate	1-methyl-3-octylimidazolium	Imidazolium	Tetrafluoroborate	222.93	101.325	371.1	Crystal
1081	Paulechka, Y. U.; Blokhin, A. V.; Kabo, G. J. (2015) Thermochim. Acta 604, 122-128.	1-methyl-3-octylimidazolium tetrafluoroborate	1-methyl-3-octylimidazolium	Imidazolium	Tetrafluoroborate	224.55	101.325	375	Crystal
1082	Paulechka, Y. U.; Blokhin, A. V.; Kabo, G. J. (2015) Thermochim. Acta 604, 122-128.	1-methyl-3-octylimidazolium tetrafluoroborate	1-methyl-3-octylimidazolium	Imidazolium	Tetrafluoroborate	224.82	101.325	376.7	Crystal
1083	Paulechka, Y. U.; Blokhin, A. V.; Kabo, G. J. (2015) Thermochim. Acta 604, 122-128.	1-methyl-3-octylimidazolium tetrafluoroborate	1-methyl-3-octylimidazolium	Imidazolium	Tetrafluoroborate	226.56	101.325	381	Crystal
1084	Paulechka, Y. U.; Blokhin, A. V.; Kabo, G. J. (2015) Thermochim. Acta 604, 122-128.	1-methyl-3-octylimidazolium tetrafluoroborate	1-methyl-3-octylimidazolium	Imidazolium	Tetrafluoroborate	226.7	101.325	382.4	Crystal
1085	Paulechka, Y. U.; Blokhin, A. V.; Kabo, G. J. (2015) Thermochim. Acta 604, 122-128.	1-methyl-3-octylimidazolium tetrafluoroborate	1-methyl-3-octylimidazolium	Imidazolium	Tetrafluoroborate	228.55	101.325	387.4	Crystal
1086	Paulechka, Y. U.; Blokhin, A. V.; Kabo, G. J. (2015) Thermochim. Acta 604, 122-128.	1-methyl-3-octylimidazolium tetrafluoroborate	1-methyl-3-octylimidazolium	Imidazolium	Tetrafluoroborate	228.58	101.325	388.3	Crystal
1087	Paulechka, Y. U.; Blokhin, A. V.; Kabo, G. J. (2015) Thermochim. Acta 604, 122-128.	1-methyl-3-octylimidazolium tetrafluoroborate	1-methyl-3-octylimidazolium	Imidazolium	Tetrafluoroborate	230.44	101.325	395.1	Crystal
1088	Paulechka, Y. U.; Blokhin, A. V.; Kabo, G. J. (2015) Thermochim. Acta 604, 122-128.	1-methyl-3-octylimidazolium tetrafluoroborate	1-methyl-3-octylimidazolium	Imidazolium	Tetrafluoroborate	230.53	101.325	394.5	Crystal
1089	Paulechka, Y. U.; Blokhin, A. V.; Kabo, G. J. (2015) Thermochim. Acta 604, 122-128.	1-methyl-3-octylimidazolium tetrafluoroborate	1-methyl-3-octylimidazolium	Imidazolium	Tetrafluoroborate	232.29	101.325	402.4	Crystal
1090	Paulechka, Y. U.; Blokhin, A. V.; Kabo, G. J. (2015) Thermochim. Acta 604, 122-128.	1-methyl-3-octylimidazolium tetrafluoroborate	1-methyl-3-octylimidazolium	Imidazolium	Tetrafluoroborate	232.49	101.325	402.1	Crystal
1091	Paulechka, Y. U.; Blokhin, A. V.; Kabo, G. J. (2015) Thermochim. Acta 604, 122-128.	1-methyl-3-octylimidazolium tetrafluoroborate	1-methyl-3-octylimidazolium	Imidazolium	Tetrafluoroborate	234.12	101.325	411.7	Crystal
1092	Paulechka, Y. U.; Blokhin, A. V.; Kabo, G. J. (2015) Thermochim. Acta 604, 122-128.	1-methyl-3-octylimidazolium tetrafluoroborate	1-methyl-3-octylimidazolium	Imidazolium	Tetrafluoroborate	234.44	101.325	412	Crystal
1093	Paulechka, Y. U.; Blokhin, A. V.; Kabo, G. J. (2015) Thermochim. Acta 604, 122-128.	1-methyl-3-octylimidazolium tetrafluoroborate	1-methyl-3-octylimidazolium	Imidazolium	Tetrafluoroborate	235.93	101.325	423.8	Crystal
1094	Paulechka, Y. U.; Blokhin, A. V.; Kabo, G. J. (2015) Thermochim. Acta 604, 122-128.	1-methyl-3-octylimidazolium tetrafluoroborate	1-methyl-3-octylimidazolium	Imidazolium	Tetrafluoroborate	236.36	101.325	424.6	Crystal
1095	Paulechka, Y. U.; Blokhin, A. V.; Kabo, G. J. (2015) Thermochim. Acta 604, 122-128.	1-methyl-3-octylimidazolium tetrafluoroborate	1-methyl-3-octylimidazolium	Imidazolium	Tetrafluoroborate	237.7	101.325	441.5	Crystal
1096	Paulechka, Y. U.; Blokhin, A. V.; Kabo, G. J. (2015) Thermochim. Acta 604, 122-128.	1-methyl-3-octylimidazolium tetrafluoroborate	1-methyl-3-octylimidazolium	Imidazolium	Tetrafluoroborate	238.24	101.325	445.5	Crystal
1097	Paulechka, Y. U.; Blokhin, A. V.; Kabo, G. J. (2015) Thermochim. Acta 604, 122-128.	1-methyl-3-octylimidazolium tetrafluoroborate	1-methyl-3-octylimidazolium	Imidazolium	Tetrafluoroborate	239.43	101.325	472	Crystal
1098	Paulechka, Y. U.; Blokhin, A. V.; Kabo, G. J. (2015) Thermochim. Acta 604, 122-128.	1-methyl-3-octylimidazolium tetrafluoroborate	1-methyl-3-octylimidazolium	Imidazolium	Tetrafluoroborate	240.06	101.325	487.8	Crystal
1099	Domanska, U.; Zawadzki, M.; Zwolinska, M. (2011) J. Chem. Thermodyn. 43(5), 775-781.	1-hexylquinolinium bis(trifluoromethylsulfonyl)amide	1-hexylquinolinium	Quinolinium	NTF2	203.04	101.325	300	Crystal
1100	Domanska, U.; Zawadzki, M.; Zwolinska, M. (2011) J. Chem. Thermodyn. 43(5), 775-781.	1-hexylquinolinium bis(trifluoromethylsulfonyl)amide	1-hexylquinolinium	Quinolinium	NTF2	203.04	101.325	300	Crystal
1101	Domanska, U.; Zawadzki, M.; Zwolinska, M. (2011) J. Chem. Thermodyn. 43(5), 775-781.	1-hexylquinolinium bis(trifluoromethylsulfonyl)amide	1-hexylquinolinium	Quinolinium	NTF2	203.04	101.325	301	Crystal
1102	Domanska, U.; Zawadzki, M.; Zwolinska, M. (2011) J. Chem. Thermodyn. 43(5), 775-781.	1-hexylquinolinium bis(trifluoromethylsulfonyl)amide	1-hexylquinolinium	Quinolinium	NTF2	203.04	101.325	304	Crystal
1103	Domanska, U.; Zawadzki, M.; Zwolinska, M. (2011) J. Chem. Thermodyn. 43(5), 775-781.	1-hexylquinolinium bis(trifluoromethylsulfonyl)amide	1-hexylquinolinium	Quinolinium	NTF2	203.05	101.325	300	Crystal
1104	Domanska, U.; Zawadzki, M.; Zwolinska, M. (2011) J. Chem. Thermodyn. 43(5), 775-781.	1-hexylquinolinium bis(trifluoromethylsulfonyl)amide	1-hexylquinolinium	Quinolinium	NTF2	203.05	101.325	307	Crystal
1105	Domanska, U.; Zawadzki, M.; Zwolinska, M. (2011) J. Chem. Thermodyn. 43(5), 775-781.	1-hexylquinolinium bis(trifluoromethylsulfonyl)amide	1-hexylquinolinium	Quinolinium	NTF2	203.06	101.325	306	Crystal
1106	Domanska, U.; Zawadzki, M.; Zwolinska, M. (2011) J. Chem. Thermodyn. 43(5), 775-781.	1-hexylquinolinium bis(trifluoromethylsulfonyl)amide	1-hexylquinolinium	Quinolinium	NTF2	203.08	101.325	303	Crystal
1107	Domanska, U.; Zawadzki, M.; Zwolinska, M. (2011) J. Chem. Thermodyn. 43(5), 775-781.	1-hexylquinolinium bis(trifluoromethylsulfonyl)amide	1-hexylquinolinium	Quinolinium	NTF2	203.13	101.325	299	Crystal
1108	Domanska, U.; Zawadzki, M.; Zwolinska, M. (2011) J. Chem. Thermodyn. 43(5), 775-781.	1-hexylquinolinium bis(trifluoromethylsulfonyl)amide	1-hexylquinolinium	Quinolinium	NTF2	203.21	101.325	298	Crystal
1109	Domanska, U.; Zawadzki, M.; Zwolinska, M. (2011) J. Chem. Thermodyn. 43(5), 775-781.	1-hexylquinolinium bis(trifluoromethylsulfonyl)amide	1-hexylquinolinium	Quinolinium	NTF2	203.35	101.325	295	Crystal
1110	Domanska, U.; Zawadzki, M.; Zwolinska, M. (2011) J. Chem. Thermodyn. 43(5), 775-781.	1-hexylquinolinium bis(trifluoromethylsulfonyl)amide	1-hexylquinolinium	Quinolinium	NTF2	203.56	101.325	286	Crystal
1111	Domanska, U.; Zawadzki, M.; Zwolinska, M. (2011) J. Chem. Thermodyn. 43(5), 775-781.	1-hexylquinolinium bis(trifluoromethylsulfonyl)amide	1-hexylquinolinium	Quinolinium	NTF2	203.85	101.325	280	Crystal
1112	Domanska, U.; Zawadzki, M.; Zwolinska, M. (2011) J. Chem. Thermodyn. 43(5), 775-781.	1-hexylquinolinium bis(trifluoromethylsulfonyl)amide	1-hexylquinolinium	Quinolinium	NTF2	204.22	101.325	282	Crystal
1113	Domanska, U.; Zawadzki, M.; Zwolinska, M. (2011) J. Chem. Thermodyn. 43(5), 775-781.	1-hexylquinolinium bis(trifluoromethylsulfonyl)amide	1-hexylquinolinium	Quinolinium	NTF2	204.66	101.325	288	Crystal
1114	Domanska, U.; Zawadzki, M.; Zwolinska, M. (2011) J. Chem. Thermodyn. 43(5), 775-781.	1-hexylquinolinium bis(trifluoromethylsulfonyl)amide	1-hexylquinolinium	Quinolinium	NTF2	205.16	101.325	294	Crystal
1115	Domanska, U.; Zawadzki, M.; Zwolinska, M. (2011) J. Chem. Thermodyn. 43(5), 775-781.	1-hexylquinolinium bis(trifluoromethylsulfonyl)amide	1-hexylquinolinium	Quinolinium	NTF2	205.7	101.325	295	Crystal
1116	Domanska, U.; Zawadzki, M.; Zwolinska, M. (2011) J. Chem. Thermodyn. 43(5), 775-781.	1-hexylquinolinium bis(trifluoromethylsulfonyl)amide	1-hexylquinolinium	Quinolinium	NTF2	206.26	101.325	302	Crystal
1117	Domanska, U.; Zawadzki, M.; Zwolinska, M. (2011) J. Chem. Thermodyn. 43(5), 775-781.	1-hexylquinolinium bis(trifluoromethylsulfonyl)amide	1-hexylquinolinium	Quinolinium	NTF2	206.82	101.325	315	Crystal
1118	Domanska, U.; Zawadzki, M.; Zwolinska, M. (2011) J. Chem. Thermodyn. 43(5), 775-781.	1-hexylquinolinium bis(trifluoromethylsulfonyl)amide	1-hexylquinolinium	Quinolinium	NTF2	207.36	101.325	321	Crystal
1119	Domanska, U.; Zawadzki, M.; Zwolinska, M. (2011) J. Chem. Thermodyn. 43(5), 775-781.	1-hexylquinolinium bis(trifluoromethylsulfonyl)amide	1-hexylquinolinium	Quinolinium	NTF2	207.9	101.325	319	Crystal
1120	Domanska, U.; Zawadzki, M.; Zwolinska, M. (2011) J. Chem. Thermodyn. 43(5), 775-781.	1-hexylquinolinium bis(trifluoromethylsulfonyl)amide	1-hexylquinolinium	Quinolinium	NTF2	208.43	101.325	318	Crystal
1121	Domanska, U.; Zawadzki, M.; Zwolinska, M. (2011) J. Chem. Thermodyn. 43(5), 775-781.	1-hexylquinolinium bis(trifluoromethylsulfonyl)amide	1-hexylquinolinium	Quinolinium	NTF2	208.95	101.325	317	Crystal
1122	Domanska, U.; Zawadzki, M.; Zwolinska, M. (2011) J. Chem. Thermodyn. 43(5), 775-781.	1-hexylquinolinium bis(trifluoromethylsulfonyl)amide	1-hexylquinolinium	Quinolinium	NTF2	209.48	101.325	317	Crystal
1123	Domanska, U.; Zawadzki, M.; Zwolinska, M. (2011) J. Chem. Thermodyn. 43(5), 775-781.	1-hexylquinolinium bis(trifluoromethylsulfonyl)amide	1-hexylquinolinium	Quinolinium	NTF2	210.02	101.325	314	Crystal
1124	Domanska, U.; Zawadzki, M.; Zwolinska, M. (2011) J. Chem. Thermodyn. 43(5), 775-781.	1-hexylquinolinium bis(trifluoromethylsulfonyl)amide	1-hexylquinolinium	Quinolinium	NTF2	210.58	101.325	311	Crystal
1125	Domanska, U.; Zawadzki, M.; Zwolinska, M. (2011) J. Chem. Thermodyn. 43(5), 775-781.	1-hexylquinolinium bis(trifluoromethylsulfonyl)amide	1-hexylquinolinium	Quinolinium	NTF2	211.15	101.325	311	Crystal
1126	Domanska, U.; Zawadzki, M.; Zwolinska, M. (2011) J. Chem. Thermodyn. 43(5), 775-781.	1-hexylquinolinium bis(trifluoromethylsulfonyl)amide	1-hexylquinolinium	Quinolinium	NTF2	211.74	101.325	312	Crystal
1127	Domanska, U.; Zawadzki, M.; Zwolinska, M. (2011) J. Chem. Thermodyn. 43(5), 775-781.	1-hexylquinolinium bis(trifluoromethylsulfonyl)amide	1-hexylquinolinium	Quinolinium	NTF2	212.32	101.325	311	Crystal
1128	Domanska, U.; Zawadzki, M.; Zwolinska, M. (2011) J. Chem. Thermodyn. 43(5), 775-781.	1-hexylquinolinium bis(trifluoromethylsulfonyl)amide	1-hexylquinolinium	Quinolinium	NTF2	212.92	101.325	312	Crystal
1129	Domanska, U.; Zawadzki, M.; Zwolinska, M. (2011) J. Chem. Thermodyn. 43(5), 775-781.	1-hexylquinolinium bis(trifluoromethylsulfonyl)amide	1-hexylquinolinium	Quinolinium	NTF2	213.51	101.325	313	Crystal
1130	Domanska, U.; Zawadzki, M.; Zwolinska, M. (2011) J. Chem. Thermodyn. 43(5), 775-781.	1-hexylquinolinium bis(trifluoromethylsulfonyl)amide	1-hexylquinolinium	Quinolinium	NTF2	214.11	101.325	315	Crystal
1131	Domanska, U.; Zawadzki, M.; Zwolinska, M. (2011) J. Chem. Thermodyn. 43(5), 775-781.	1-hexylquinolinium bis(trifluoromethylsulfonyl)amide	1-hexylquinolinium	Quinolinium	NTF2	214.7	101.325	315	Crystal
1132	Domanska, U.; Zawadzki, M.; Zwolinska, M. (2011) J. Chem. Thermodyn. 43(5), 775-781.	1-hexylquinolinium bis(trifluoromethylsulfonyl)amide	1-hexylquinolinium	Quinolinium	NTF2	215.3	101.325	316	Crystal
1133	Domanska, U.; Zawadzki, M.; Zwolinska, M. (2011) J. Chem. Thermodyn. 43(5), 775-781.	1-hexylquinolinium bis(trifluoromethylsulfonyl)amide	1-hexylquinolinium	Quinolinium	NTF2	215.9	101.325	317	Crystal
1134	Domanska, U.; Zawadzki, M.; Zwolinska, M. (2011) J. Chem. Thermodyn. 43(5), 775-781.	1-hexylquinolinium bis(trifluoromethylsulfonyl)amide	1-hexylquinolinium	Quinolinium	NTF2	216.5	101.325	318	Crystal
1135	Domanska, U.; Zawadzki, M.; Zwolinska, M. (2011) J. Chem. Thermodyn. 43(5), 775-781.	1-hexylquinolinium bis(trifluoromethylsulfonyl)amide	1-hexylquinolinium	Quinolinium	NTF2	217.1	101.325	318	Crystal
1136	Domanska, U.; Zawadzki, M.; Zwolinska, M. (2011) J. Chem. Thermodyn. 43(5), 775-781.	1-hexylquinolinium bis(trifluoromethylsulfonyl)amide	1-hexylquinolinium	Quinolinium	NTF2	217.7	101.325	319	Crystal
1137	Domanska, U.; Zawadzki, M.; Zwolinska, M. (2011) J. Chem. Thermodyn. 43(5), 775-781.	1-hexylquinolinium bis(trifluoromethylsulfonyl)amide	1-hexylquinolinium	Quinolinium	NTF2	218.3	101.325	320	Crystal
1138	Domanska, U.; Zawadzki, M.; Zwolinska, M. (2011) J. Chem. Thermodyn. 43(5), 775-781.	1-hexylquinolinium bis(trifluoromethylsulfonyl)amide	1-hexylquinolinium	Quinolinium	NTF2	218.9	101.325	321	Crystal
1139	Domanska, U.; Zawadzki, M.; Zwolinska, M. (2011) J. Chem. Thermodyn. 43(5), 775-781.	1-hexylquinolinium bis(trifluoromethylsulfonyl)amide	1-hexylquinolinium	Quinolinium	NTF2	219.5	101.325	322	Crystal
1140	Domanska, U.; Zawadzki, M.; Zwolinska, M. (2011) J. Chem. Thermodyn. 43(5), 775-781.	1-hexylquinolinium bis(trifluoromethylsulfonyl)amide	1-hexylquinolinium	Quinolinium	NTF2	220.1	101.325	323	Crystal
1141	Domanska, U.; Zawadzki, M.; Zwolinska, M. (2011) J. Chem. Thermodyn. 43(5), 775-781.	1-hexylquinolinium bis(trifluoromethylsulfonyl)amide	1-hexylquinolinium	Quinolinium	NTF2	220.7	101.325	323	Crystal
1142	Domanska, U.; Zawadzki, M.; Zwolinska, M. (2011) J. Chem. Thermodyn. 43(5), 775-781.	1-hexylquinolinium bis(trifluoromethylsulfonyl)amide	1-hexylquinolinium	Quinolinium	NTF2	221.3	101.325	324	Crystal
1143	Domanska, U.; Zawadzki, M.; Zwolinska, M. (2011) J. Chem. Thermodyn. 43(5), 775-781.	1-hexylquinolinium bis(trifluoromethylsulfonyl)amide	1-hexylquinolinium	Quinolinium	NTF2	221.9	101.325	325	Crystal
1144	Domanska, U.; Zawadzki, M.; Zwolinska, M. (2011) J. Chem. Thermodyn. 43(5), 775-781.	1-hexylquinolinium bis(trifluoromethylsulfonyl)amide	1-hexylquinolinium	Quinolinium	NTF2	222.5	101.325	326	Crystal
1145	Domanska, U.; Zawadzki, M.; Zwolinska, M. (2011) J. Chem. Thermodyn. 43(5), 775-781.	1-hexylquinolinium bis(trifluoromethylsulfonyl)amide	1-hexylquinolinium	Quinolinium	NTF2	223.1	101.325	327	Crystal
1146	Domanska, U.; Zawadzki, M.; Zwolinska, M. (2011) J. Chem. Thermodyn. 43(5), 775-781.	1-hexylquinolinium bis(trifluoromethylsulfonyl)amide	1-hexylquinolinium	Quinolinium	NTF2	223.7	101.325	328	Crystal
1147	Domanska, U.; Zawadzki, M.; Zwolinska, M. (2011) J. Chem. Thermodyn. 43(5), 775-781.	1-hexylquinolinium bis(trifluoromethylsulfonyl)amide	1-hexylquinolinium	Quinolinium	NTF2	224.3	101.325	328	Crystal
1148	Domanska, U.; Zawadzki, M.; Zwolinska, M. (2011) J. Chem. Thermodyn. 43(5), 775-781.	1-hexylquinolinium bis(trifluoromethylsulfonyl)amide	1-hexylquinolinium	Quinolinium	NTF2	224.9	101.325	329	Crystal
1149	Domanska, U.; Zawadzki, M.; Zwolinska, M. (2011) J. Chem. Thermodyn. 43(5), 775-781.	1-hexylquinolinium bis(trifluoromethylsulfonyl)amide	1-hexylquinolinium	Quinolinium	NTF2	225.5	101.325	330	Crystal
1150	Domanska, U.; Zawadzki, M.; Zwolinska, M. (2011) J. Chem. Thermodyn. 43(5), 775-781.	1-hexylquinolinium bis(trifluoromethylsulfonyl)amide	1-hexylquinolinium	Quinolinium	NTF2	226.1	101.325	331	Crystal
1151	Domanska, U.; Zawadzki, M.; Zwolinska, M. (2011) J. Chem. Thermodyn. 43(5), 775-781.	1-hexylquinolinium bis(trifluoromethylsulfonyl)amide	1-hexylquinolinium	Quinolinium	NTF2	226.7	101.325	332	Crystal
1152	Domanska, U.; Zawadzki, M.; Zwolinska, M. (2011) J. Chem. Thermodyn. 43(5), 775-781.	1-hexylquinolinium bis(trifluoromethylsulfonyl)amide	1-hexylquinolinium	Quinolinium	NTF2	227.3	101.325	333	Crystal
1153	Domanska, U.; Zawadzki, M.; Zwolinska, M. (2011) J. Chem. Thermodyn. 43(5), 775-781.	1-hexylquinolinium bis(trifluoromethylsulfonyl)amide	1-hexylquinolinium	Quinolinium	NTF2	227.9	101.325	334	Crystal
1154	Domanska, U.; Zawadzki, M.; Zwolinska, M. (2011) J. Chem. Thermodyn. 43(5), 775-781.	1-hexylquinolinium bis(trifluoromethylsulfonyl)amide	1-hexylquinolinium	Quinolinium	NTF2	228.5	101.325	334	Crystal
1155	Domanska, U.; Zawadzki, M.; Zwolinska, M. (2011) J. Chem. Thermodyn. 43(5), 775-781.	1-hexylquinolinium bis(trifluoromethylsulfonyl)amide	1-hexylquinolinium	Quinolinium	NTF2	229.1	101.325	335	Crystal
1156	Domanska, U.; Zawadzki, M.; Zwolinska, M. (2011) J. Chem. Thermodyn. 43(5), 775-781.	1-hexylquinolinium bis(trifluoromethylsulfonyl)amide	1-hexylquinolinium	Quinolinium	NTF2	229.7	101.325	336	Crystal
1157	Domanska, U.; Zawadzki, M.; Zwolinska, M. (2011) J. Chem. Thermodyn. 43(5), 775-781.	1-hexylquinolinium bis(trifluoromethylsulfonyl)amide	1-hexylquinolinium	Quinolinium	NTF2	230.3	101.325	337	Crystal
1158	Domanska, U.; Zawadzki, M.; Zwolinska, M. (2011) J. Chem. Thermodyn. 43(5), 775-781.	1-hexylquinolinium bis(trifluoromethylsulfonyl)amide	1-hexylquinolinium	Quinolinium	NTF2	230.9	101.325	338	Crystal
1159	Domanska, U.; Zawadzki, M.; Zwolinska, M. (2011) J. Chem. Thermodyn. 43(5), 775-781.	1-hexylquinolinium bis(trifluoromethylsulfonyl)amide	1-hexylquinolinium	Quinolinium	NTF2	231.5	101.325	339	Crystal
1160	Domanska, U.; Zawadzki, M.; Zwolinska, M. (2011) J. Chem. Thermodyn. 43(5), 775-781.	1-hexylquinolinium bis(trifluoromethylsulfonyl)amide	1-hexylquinolinium	Quinolinium	NTF2	232.1	101.325	340	Crystal
1161	Domanska, U.; Zawadzki, M.; Zwolinska, M. (2011) J. Chem. Thermodyn. 43(5), 775-781.	1-hexylquinolinium bis(trifluoromethylsulfonyl)amide	1-hexylquinolinium	Quinolinium	NTF2	232.7	101.325	340	Crystal
1162	Domanska, U.; Zawadzki, M.; Zwolinska, M. (2011) J. Chem. Thermodyn. 43(5), 775-781.	1-hexylquinolinium bis(trifluoromethylsulfonyl)amide	1-hexylquinolinium	Quinolinium	NTF2	233.3	101.325	341	Crystal
1163	Domanska, U.; Zawadzki, M.; Zwolinska, M. (2011) J. Chem. Thermodyn. 43(5), 775-781.	1-hexylquinolinium bis(trifluoromethylsulfonyl)amide	1-hexylquinolinium	Quinolinium	NTF2	233.9	101.325	342	Crystal
1164	Domanska, U.; Zawadzki, M.; Zwolinska, M. (2011) J. Chem. Thermodyn. 43(5), 775-781.	1-hexylquinolinium bis(trifluoromethylsulfonyl)amide	1-hexylquinolinium	Quinolinium	NTF2	234.5	101.325	343	Crystal
1165	Domanska, U.; Zawadzki, M.; Zwolinska, M. (2011) J. Chem. Thermodyn. 43(5), 775-781.	1-hexylquinolinium bis(trifluoromethylsulfonyl)amide	1-hexylquinolinium	Quinolinium	NTF2	235.11	101.325	344	Crystal
1166	Domanska, U.; Zawadzki, M.; Zwolinska, M. (2011) J. Chem. Thermodyn. 43(5), 775-781.	1-hexylquinolinium bis(trifluoromethylsulfonyl)amide	1-hexylquinolinium	Quinolinium	NTF2	235.71	101.325	345	Crystal
1167	Domanska, U.; Zawadzki, M.; Zwolinska, M. (2011) J. Chem. Thermodyn. 43(5), 775-781.	1-hexylquinolinium bis(trifluoromethylsulfonyl)amide	1-hexylquinolinium	Quinolinium	NTF2	236.31	101.325	346	Crystal
1168	Domanska, U.; Zawadzki, M.; Zwolinska, M. (2011) J. Chem. Thermodyn. 43(5), 775-781.	1-hexylquinolinium bis(trifluoromethylsulfonyl)amide	1-hexylquinolinium	Quinolinium	NTF2	236.91	101.325	347	Crystal
1169	Domanska, U.; Zawadzki, M.; Zwolinska, M. (2011) J. Chem. Thermodyn. 43(5), 775-781.	1-hexylquinolinium bis(trifluoromethylsulfonyl)amide	1-hexylquinolinium	Quinolinium	NTF2	237.51	101.325	347	Crystal
1170	Domanska, U.; Zawadzki, M.; Zwolinska, M. (2011) J. Chem. Thermodyn. 43(5), 775-781.	1-hexylquinolinium bis(trifluoromethylsulfonyl)amide	1-hexylquinolinium	Quinolinium	NTF2	238.11	101.325	348	Crystal
1171	Domanska, U.; Zawadzki, M.; Zwolinska, M. (2011) J. Chem. Thermodyn. 43(5), 775-781.	1-hexylquinolinium bis(trifluoromethylsulfonyl)amide	1-hexylquinolinium	Quinolinium	NTF2	238.71	101.325	349	Crystal
1172	Domanska, U.; Zawadzki, M.; Zwolinska, M. (2011) J. Chem. Thermodyn. 43(5), 775-781.	1-hexylquinolinium bis(trifluoromethylsulfonyl)amide	1-hexylquinolinium	Quinolinium	NTF2	239.31	101.325	350	Crystal
1173	Domanska, U.; Zawadzki, M.; Zwolinska, M. (2011) J. Chem. Thermodyn. 43(5), 775-781.	1-hexylquinolinium bis(trifluoromethylsulfonyl)amide	1-hexylquinolinium	Quinolinium	NTF2	239.91	101.325	351	Crystal
1174	Domanska, U.; Zawadzki, M.; Zwolinska, M. (2011) J. Chem. Thermodyn. 43(5), 775-781.	1-hexylquinolinium bis(trifluoromethylsulfonyl)amide	1-hexylquinolinium	Quinolinium	NTF2	240.51	101.325	351	Crystal
1175	Domanska, U.; Zawadzki, M.; Zwolinska, M. (2011) J. Chem. Thermodyn. 43(5), 775-781.	1-hexylquinolinium bis(trifluoromethylsulfonyl)amide	1-hexylquinolinium	Quinolinium	NTF2	241.11	101.325	352	Crystal
1176	Domanska, U.; Zawadzki, M.; Zwolinska, M. (2011) J. Chem. Thermodyn. 43(5), 775-781.	1-hexylquinolinium bis(trifluoromethylsulfonyl)amide	1-hexylquinolinium	Quinolinium	NTF2	241.71	101.325	353	Crystal
1177	Domanska, U.; Zawadzki, M.; Zwolinska, M. (2011) J. Chem. Thermodyn. 43(5), 775-781.	1-hexylquinolinium bis(trifluoromethylsulfonyl)amide	1-hexylquinolinium	Quinolinium	NTF2	242.31	101.325	354	Crystal
1178	Domanska, U.; Zawadzki, M.; Zwolinska, M. (2011) J. Chem. Thermodyn. 43(5), 775-781.	1-hexylquinolinium bis(trifluoromethylsulfonyl)amide	1-hexylquinolinium	Quinolinium	NTF2	242.91	101.325	355	Crystal
1179	Domanska, U.; Zawadzki, M.; Zwolinska, M. (2011) J. Chem. Thermodyn. 43(5), 775-781.	1-hexylquinolinium bis(trifluoromethylsulfonyl)amide	1-hexylquinolinium	Quinolinium	NTF2	243.51	101.325	356	Crystal
1180	Domanska, U.; Zawadzki, M.; Zwolinska, M. (2011) J. Chem. Thermodyn. 43(5), 775-781.	1-hexylquinolinium bis(trifluoromethylsulfonyl)amide	1-hexylquinolinium	Quinolinium	NTF2	244.11	101.325	357	Crystal
1181	Domanska, U.; Zawadzki, M.; Zwolinska, M. (2011) J. Chem. Thermodyn. 43(5), 775-781.	1-hexylquinolinium bis(trifluoromethylsulfonyl)amide	1-hexylquinolinium	Quinolinium	NTF2	244.71	101.325	357	Crystal
1182	Domanska, U.; Zawadzki, M.; Zwolinska, M. (2011) J. Chem. Thermodyn. 43(5), 775-781.	1-hexylquinolinium bis(trifluoromethylsulfonyl)amide	1-hexylquinolinium	Quinolinium	NTF2	245.31	101.325	358	Crystal
1183	Domanska, U.; Zawadzki, M.; Zwolinska, M. (2011) J. Chem. Thermodyn. 43(5), 775-781.	1-hexylquinolinium bis(trifluoromethylsulfonyl)amide	1-hexylquinolinium	Quinolinium	NTF2	245.91	101.325	359	Crystal
1184	Domanska, U.; Zawadzki, M.; Zwolinska, M. (2011) J. Chem. Thermodyn. 43(5), 775-781.	1-hexylquinolinium bis(trifluoromethylsulfonyl)amide	1-hexylquinolinium	Quinolinium	NTF2	246.51	101.325	360	Crystal
1185	Domanska, U.; Zawadzki, M.; Zwolinska, M. (2011) J. Chem. Thermodyn. 43(5), 775-781.	1-hexylquinolinium bis(trifluoromethylsulfonyl)amide	1-hexylquinolinium	Quinolinium	NTF2	247.11	101.325	361	Crystal
1186	Domanska, U.; Zawadzki, M.; Zwolinska, M. (2011) J. Chem. Thermodyn. 43(5), 775-781.	1-hexylquinolinium bis(trifluoromethylsulfonyl)amide	1-hexylquinolinium	Quinolinium	NTF2	247.71	101.325	362	Crystal
1187	Domanska, U.; Zawadzki, M.; Zwolinska, M. (2011) J. Chem. Thermodyn. 43(5), 775-781.	1-hexylquinolinium bis(trifluoromethylsulfonyl)amide	1-hexylquinolinium	Quinolinium	NTF2	248.31	101.325	362	Crystal
1188	Domanska, U.; Zawadzki, M.; Zwolinska, M. (2011) J. Chem. Thermodyn. 43(5), 775-781.	1-hexylquinolinium bis(trifluoromethylsulfonyl)amide	1-hexylquinolinium	Quinolinium	NTF2	248.91	101.325	363	Crystal
1189	Domanska, U.; Zawadzki, M.; Zwolinska, M. (2011) J. Chem. Thermodyn. 43(5), 775-781.	1-hexylquinolinium bis(trifluoromethylsulfonyl)amide	1-hexylquinolinium	Quinolinium	NTF2	249.51	101.325	364	Crystal
1190	Domanska, U.; Zawadzki, M.; Zwolinska, M. (2011) J. Chem. Thermodyn. 43(5), 775-781.	1-hexylquinolinium bis(trifluoromethylsulfonyl)amide	1-hexylquinolinium	Quinolinium	NTF2	250.11	101.325	365	Crystal
1191	Domanska, U.; Zawadzki, M.; Zwolinska, M. (2011) J. Chem. Thermodyn. 43(5), 775-781.	1-hexylquinolinium bis(trifluoromethylsulfonyl)amide	1-hexylquinolinium	Quinolinium	NTF2	250.71	101.325	366	Crystal
1192	Domanska, U.; Zawadzki, M.; Zwolinska, M. (2011) J. Chem. Thermodyn. 43(5), 775-781.	1-hexylquinolinium bis(trifluoromethylsulfonyl)amide	1-hexylquinolinium	Quinolinium	NTF2	251.31	101.325	366	Crystal
1193	Domanska, U.; Zawadzki, M.; Zwolinska, M. (2011) J. Chem. Thermodyn. 43(5), 775-781.	1-hexylquinolinium bis(trifluoromethylsulfonyl)amide	1-hexylquinolinium	Quinolinium	NTF2	251.91	101.325	367	Crystal
1194	Domanska, U.; Zawadzki, M.; Zwolinska, M. (2011) J. Chem. Thermodyn. 43(5), 775-781.	1-hexylquinolinium bis(trifluoromethylsulfonyl)amide	1-hexylquinolinium	Quinolinium	NTF2	252.51	101.325	368	Crystal
1195	Domanska, U.; Zawadzki, M.; Zwolinska, M. (2011) J. Chem. Thermodyn. 43(5), 775-781.	1-hexylquinolinium bis(trifluoromethylsulfonyl)amide	1-hexylquinolinium	Quinolinium	NTF2	253.11	101.325	369	Crystal
1196	Domanska, U.; Zawadzki, M.; Zwolinska, M. (2011) J. Chem. Thermodyn. 43(5), 775-781.	1-hexylquinolinium bis(trifluoromethylsulfonyl)amide	1-hexylquinolinium	Quinolinium	NTF2	253.71	101.325	370	Crystal
1197	Domanska, U.; Zawadzki, M.; Zwolinska, M. (2011) J. Chem. Thermodyn. 43(5), 775-781.	1-hexylquinolinium bis(trifluoromethylsulfonyl)amide	1-hexylquinolinium	Quinolinium	NTF2	254.31	101.325	371	Crystal
1198	Domanska, U.; Zawadzki, M.; Zwolinska, M. (2011) J. Chem. Thermodyn. 43(5), 775-781.	1-hexylquinolinium bis(trifluoromethylsulfonyl)amide	1-hexylquinolinium	Quinolinium	NTF2	254.91	101.325	371	Crystal
1199	Domanska, U.; Zawadzki, M.; Zwolinska, M. (2011) J. Chem. Thermodyn. 43(5), 775-781.	1-hexylquinolinium bis(trifluoromethylsulfonyl)amide	1-hexylquinolinium	Quinolinium	NTF2	255.51	101.325	372	Crystal
1200	Domanska, U.; Zawadzki, M.; Zwolinska, M. (2011) J. Chem. Thermodyn. 43(5), 775-781.	1-hexylquinolinium bis(trifluoromethylsulfonyl)amide	1-hexylquinolinium	Quinolinium	NTF2	256.11	101.325	373	Crystal
1201	Domanska, U.; Zawadzki, M.; Zwolinska, M. (2011) J. Chem. Thermodyn. 43(5), 775-781.	1-hexylquinolinium bis(trifluoromethylsulfonyl)amide	1-hexylquinolinium	Quinolinium	NTF2	256.71	101.325	374	Crystal
1202	Domanska, U.; Zawadzki, M.; Zwolinska, M. (2011) J. Chem. Thermodyn. 43(5), 775-781.	1-hexylquinolinium bis(trifluoromethylsulfonyl)amide	1-hexylquinolinium	Quinolinium	NTF2	257.31	101.325	375	Crystal
1203	Domanska, U.; Zawadzki, M.; Zwolinska, M. (2011) J. Chem. Thermodyn. 43(5), 775-781.	1-hexylquinolinium bis(trifluoromethylsulfonyl)amide	1-hexylquinolinium	Quinolinium	NTF2	257.91	101.325	376	Crystal
1204	Domanska, U.; Zawadzki, M.; Zwolinska, M. (2011) J. Chem. Thermodyn. 43(5), 775-781.	1-hexylquinolinium bis(trifluoromethylsulfonyl)amide	1-hexylquinolinium	Quinolinium	NTF2	258.51	101.325	377	Crystal
1205	Domanska, U.; Zawadzki, M.; Zwolinska, M. (2011) J. Chem. Thermodyn. 43(5), 775-781.	1-hexylquinolinium bis(trifluoromethylsulfonyl)amide	1-hexylquinolinium	Quinolinium	NTF2	259.11	101.325	378	Crystal
1206	Domanska, U.; Zawadzki, M.; Zwolinska, M. (2011) J. Chem. Thermodyn. 43(5), 775-781.	1-hexylquinolinium bis(trifluoromethylsulfonyl)amide	1-hexylquinolinium	Quinolinium	NTF2	259.71	101.325	379	Crystal
1207	Domanska, U.; Zawadzki, M.; Zwolinska, M. (2011) J. Chem. Thermodyn. 43(5), 775-781.	1-hexylquinolinium bis(trifluoromethylsulfonyl)amide	1-hexylquinolinium	Quinolinium	NTF2	260.31	101.325	380	Crystal
1208	Domanska, U.; Zawadzki, M.; Zwolinska, M. (2011) J. Chem. Thermodyn. 43(5), 775-781.	1-hexylquinolinium bis(trifluoromethylsulfonyl)amide	1-hexylquinolinium	Quinolinium	NTF2	260.91	101.325	381	Crystal
1209	Domanska, U.; Zawadzki, M.; Zwolinska, M. (2011) J. Chem. Thermodyn. 43(5), 775-781.	1-hexylquinolinium bis(trifluoromethylsulfonyl)amide	1-hexylquinolinium	Quinolinium	NTF2	261.51	101.325	382	Crystal
1210	Domanska, U.; Zawadzki, M.; Zwolinska, M. (2011) J. Chem. Thermodyn. 43(5), 775-781.	1-hexylquinolinium bis(trifluoromethylsulfonyl)amide	1-hexylquinolinium	Quinolinium	NTF2	262.11	101.325	383	Crystal
1211	Domanska, U.; Zawadzki, M.; Zwolinska, M. (2011) J. Chem. Thermodyn. 43(5), 775-781.	1-hexylquinolinium bis(trifluoromethylsulfonyl)amide	1-hexylquinolinium	Quinolinium	NTF2	262.71	101.325	384	Crystal
1212	Domanska, U.; Zawadzki, M.; Zwolinska, M. (2011) J. Chem. Thermodyn. 43(5), 775-781.	1-hexylquinolinium bis(trifluoromethylsulfonyl)amide	1-hexylquinolinium	Quinolinium	NTF2	263.31	101.325	385	Crystal
1213	Domanska, U.; Zawadzki, M.; Zwolinska, M. (2011) J. Chem. Thermodyn. 43(5), 775-781.	1-hexylquinolinium bis(trifluoromethylsulfonyl)amide	1-hexylquinolinium	Quinolinium	NTF2	263.91	101.325	386	Crystal
1214	Domanska, U.; Zawadzki, M.; Zwolinska, M. (2011) J. Chem. Thermodyn. 43(5), 775-781.	1-hexylquinolinium bis(trifluoromethylsulfonyl)amide	1-hexylquinolinium	Quinolinium	NTF2	264.51	101.325	387	Crystal
1215	Domanska, U.; Zawadzki, M.; Zwolinska, M. (2011) J. Chem. Thermodyn. 43(5), 775-781.	1-hexylquinolinium bis(trifluoromethylsulfonyl)amide	1-hexylquinolinium	Quinolinium	NTF2	265.11	101.325	388	Crystal
1216	Domanska, U.; Zawadzki, M.; Zwolinska, M. (2011) J. Chem. Thermodyn. 43(5), 775-781.	1-hexylquinolinium bis(trifluoromethylsulfonyl)amide	1-hexylquinolinium	Quinolinium	NTF2	265.71	101.325	389	Crystal
1217	Domanska, U.; Zawadzki, M.; Zwolinska, M. (2011) J. Chem. Thermodyn. 43(5), 775-781.	1-hexylquinolinium bis(trifluoromethylsulfonyl)amide	1-hexylquinolinium	Quinolinium	NTF2	266.32	101.325	390	Crystal
1218	Domanska, U.; Zawadzki, M.; Zwolinska, M. (2011) J. Chem. Thermodyn. 43(5), 775-781.	1-hexylquinolinium bis(trifluoromethylsulfonyl)amide	1-hexylquinolinium	Quinolinium	NTF2	266.92	101.325	391	Crystal
1219	Domanska, U.; Zawadzki, M.; Zwolinska, M. (2011) J. Chem. Thermodyn. 43(5), 775-781.	1-hexylquinolinium bis(trifluoromethylsulfonyl)amide	1-hexylquinolinium	Quinolinium	NTF2	267.52	101.325	392	Crystal
1220	Domanska, U.; Zawadzki, M.; Zwolinska, M. (2011) J. Chem. Thermodyn. 43(5), 775-781.	1-hexylquinolinium bis(trifluoromethylsulfonyl)amide	1-hexylquinolinium	Quinolinium	NTF2	268.12	101.325	393	Crystal
1221	Domanska, U.; Zawadzki, M.; Zwolinska, M. (2011) J. Chem. Thermodyn. 43(5), 775-781.	1-hexylquinolinium bis(trifluoromethylsulfonyl)amide	1-hexylquinolinium	Quinolinium	NTF2	268.72	101.325	394	Crystal
1222	Domanska, U.; Zawadzki, M.; Zwolinska, M. (2011) J. Chem. Thermodyn. 43(5), 775-781.	1-hexylquinolinium bis(trifluoromethylsulfonyl)amide	1-hexylquinolinium	Quinolinium	NTF2	269.32	101.325	395	Crystal
1223	Domanska, U.; Zawadzki, M.; Zwolinska, M. (2011) J. Chem. Thermodyn. 43(5), 775-781.	1-hexylquinolinium bis(trifluoromethylsulfonyl)amide	1-hexylquinolinium	Quinolinium	NTF2	269.92	101.325	396	Crystal
1224	Domanska, U.; Zawadzki, M.; Zwolinska, M. (2011) J. Chem. Thermodyn. 43(5), 775-781.	1-hexylquinolinium bis(trifluoromethylsulfonyl)amide	1-hexylquinolinium	Quinolinium	NTF2	270.52	101.325	397	Crystal
1225	Domanska, U.; Zawadzki, M.; Zwolinska, M. (2011) J. Chem. Thermodyn. 43(5), 775-781.	1-hexylquinolinium bis(trifluoromethylsulfonyl)amide	1-hexylquinolinium	Quinolinium	NTF2	271.12	101.325	398	Crystal
1226	Domanska, U.; Zawadzki, M.; Zwolinska, M. (2011) J. Chem. Thermodyn. 43(5), 775-781.	1-hexylquinolinium bis(trifluoromethylsulfonyl)amide	1-hexylquinolinium	Quinolinium	NTF2	271.72	101.325	399	Crystal
1227	Domanska, U.; Zawadzki, M.; Zwolinska, M. (2011) J. Chem. Thermodyn. 43(5), 775-781.	1-hexylquinolinium bis(trifluoromethylsulfonyl)amide	1-hexylquinolinium	Quinolinium	NTF2	272.32	101.325	400	Crystal
1228	Domanska, U.; Zawadzki, M.; Zwolinska, M. (2011) J. Chem. Thermodyn. 43(5), 775-781.	1-hexylquinolinium bis(trifluoromethylsulfonyl)amide	1-hexylquinolinium	Quinolinium	NTF2	272.92	101.325	401	Crystal
1229	Domanska, U.; Zawadzki, M.; Zwolinska, M. (2011) J. Chem. Thermodyn. 43(5), 775-781.	1-hexylquinolinium bis(trifluoromethylsulfonyl)amide	1-hexylquinolinium	Quinolinium	NTF2	273.52	101.325	402	Crystal
1230	Domanska, U.; Zawadzki, M.; Zwolinska, M. (2011) J. Chem. Thermodyn. 43(5), 775-781.	1-hexylquinolinium bis(trifluoromethylsulfonyl)amide	1-hexylquinolinium	Quinolinium	NTF2	274.12	101.325	404	Crystal
1231	Domanska, U.; Zawadzki, M.; Zwolinska, M. (2011) J. Chem. Thermodyn. 43(5), 775-781.	1-hexylquinolinium bis(trifluoromethylsulfonyl)amide	1-hexylquinolinium	Quinolinium	NTF2	274.72	101.325	405	Crystal
1232	Domanska, U.; Zawadzki, M.; Zwolinska, M. (2011) J. Chem. Thermodyn. 43(5), 775-781.	1-hexylquinolinium bis(trifluoromethylsulfonyl)amide	1-hexylquinolinium	Quinolinium	NTF2	275.32	101.325	406	Crystal
1233	Domanska, U.; Zawadzki, M.; Zwolinska, M. (2011) J. Chem. Thermodyn. 43(5), 775-781.	1-hexylquinolinium bis(trifluoromethylsulfonyl)amide	1-hexylquinolinium	Quinolinium	NTF2	275.92	101.325	407	Crystal
1234	Domanska, U.; Zawadzki, M.; Zwolinska, M. (2011) J. Chem. Thermodyn. 43(5), 775-781.	1-hexylquinolinium bis(trifluoromethylsulfonyl)amide	1-hexylquinolinium	Quinolinium	NTF2	276.52	101.325	408	Crystal
1235	Domanska, U.; Zawadzki, M.; Zwolinska, M. (2011) J. Chem. Thermodyn. 43(5), 775-781.	1-hexylquinolinium bis(trifluoromethylsulfonyl)amide	1-hexylquinolinium	Quinolinium	NTF2	277.12	101.325	409	Crystal
1236	Domanska, U.; Zawadzki, M.; Zwolinska, M. (2011) J. Chem. Thermodyn. 43(5), 775-781.	1-hexylquinolinium bis(trifluoromethylsulfonyl)amide	1-hexylquinolinium	Quinolinium	NTF2	277.72	101.325	411	Crystal
1237	Domanska, U.; Zawadzki, M.; Zwolinska, M. (2011) J. Chem. Thermodyn. 43(5), 775-781.	1-hexylquinolinium bis(trifluoromethylsulfonyl)amide	1-hexylquinolinium	Quinolinium	NTF2	278.32	101.325	412	Crystal
1238	Domanska, U.; Zawadzki, M.; Zwolinska, M. (2011) J. Chem. Thermodyn. 43(5), 775-781.	1-hexylquinolinium bis(trifluoromethylsulfonyl)amide	1-hexylquinolinium	Quinolinium	NTF2	278.92	101.325	413	Crystal
1239	Domanska, U.; Zawadzki, M.; Zwolinska, M. (2011) J. Chem. Thermodyn. 43(5), 775-781.	1-hexylquinolinium bis(trifluoromethylsulfonyl)amide	1-hexylquinolinium	Quinolinium	NTF2	279.52	101.325	414	Crystal
1240	Domanska, U.; Zawadzki, M.; Zwolinska, M. (2011) J. Chem. Thermodyn. 43(5), 775-781.	1-hexylquinolinium bis(trifluoromethylsulfonyl)amide	1-hexylquinolinium	Quinolinium	NTF2	280.12	101.325	415	Crystal
1241	Domanska, U.; Zawadzki, M.; Zwolinska, M. (2011) J. Chem. Thermodyn. 43(5), 775-781.	1-hexylquinolinium bis(trifluoromethylsulfonyl)amide	1-hexylquinolinium	Quinolinium	NTF2	280.72	101.325	416	Crystal
1242	Domanska, U.; Zawadzki, M.; Zwolinska, M. (2011) J. Chem. Thermodyn. 43(5), 775-781.	1-hexylquinolinium bis(trifluoromethylsulfonyl)amide	1-hexylquinolinium	Quinolinium	NTF2	281.32	101.325	417	Crystal
1243	Domanska, U.; Zawadzki, M.; Zwolinska, M. (2011) J. Chem. Thermodyn. 43(5), 775-781.	1-hexylquinolinium bis(trifluoromethylsulfonyl)amide	1-hexylquinolinium	Quinolinium	NTF2	281.92	101.325	419	Crystal
1244	Domanska, U.; Zawadzki, M.; Zwolinska, M. (2011) J. Chem. Thermodyn. 43(5), 775-781.	1-hexylquinolinium bis(trifluoromethylsulfonyl)amide	1-hexylquinolinium	Quinolinium	NTF2	282.52	101.325	420	Crystal
1245	Domanska, U.; Zawadzki, M.; Zwolinska, M. (2011) J. Chem. Thermodyn. 43(5), 775-781.	1-hexylquinolinium bis(trifluoromethylsulfonyl)amide	1-hexylquinolinium	Quinolinium	NTF2	283.12	101.325	421	Crystal
1246	Domanska, U.; Zawadzki, M.; Zwolinska, M. (2011) J. Chem. Thermodyn. 43(5), 775-781.	1-hexylquinolinium bis(trifluoromethylsulfonyl)amide	1-hexylquinolinium	Quinolinium	NTF2	283.72	101.325	422	Crystal
1247	Domanska, U.; Zawadzki, M.; Zwolinska, M. (2011) J. Chem. Thermodyn. 43(5), 775-781.	1-hexylquinolinium bis(trifluoromethylsulfonyl)amide	1-hexylquinolinium	Quinolinium	NTF2	284.32	101.325	423	Crystal
1248	Domanska, U.; Zawadzki, M.; Zwolinska, M. (2011) J. Chem. Thermodyn. 43(5), 775-781.	1-hexylquinolinium bis(trifluoromethylsulfonyl)amide	1-hexylquinolinium	Quinolinium	NTF2	284.92	101.325	424	Crystal
1249	Domanska, U.; Zawadzki, M.; Zwolinska, M. (2011) J. Chem. Thermodyn. 43(5), 775-781.	1-hexylquinolinium bis(trifluoromethylsulfonyl)amide	1-hexylquinolinium	Quinolinium	NTF2	285.52	101.325	426	Crystal
1250	Domanska, U.; Zawadzki, M.; Zwolinska, M. (2011) J. Chem. Thermodyn. 43(5), 775-781.	1-hexylquinolinium bis(trifluoromethylsulfonyl)amide	1-hexylquinolinium	Quinolinium	NTF2	286.12	101.325	427	Crystal
1251	Domanska, U.; Zawadzki, M.; Zwolinska, M. (2011) J. Chem. Thermodyn. 43(5), 775-781.	1-hexylquinolinium bis(trifluoromethylsulfonyl)amide	1-hexylquinolinium	Quinolinium	NTF2	286.72	101.325	428	Crystal
1252	Domanska, U.; Zawadzki, M.; Zwolinska, M. (2011) J. Chem. Thermodyn. 43(5), 775-781.	1-hexylquinolinium bis(trifluoromethylsulfonyl)amide	1-hexylquinolinium	Quinolinium	NTF2	287.32	101.325	429	Crystal
1253	Domanska, U.; Zawadzki, M.; Zwolinska, M. (2011) J. Chem. Thermodyn. 43(5), 775-781.	1-hexylquinolinium bis(trifluoromethylsulfonyl)amide	1-hexylquinolinium	Quinolinium	NTF2	287.92	101.325	430	Crystal
1254	Domanska, U.; Zawadzki, M.; Zwolinska, M. (2011) J. Chem. Thermodyn. 43(5), 775-781.	1-hexylquinolinium bis(trifluoromethylsulfonyl)amide	1-hexylquinolinium	Quinolinium	NTF2	288.52	101.325	431	Crystal
1255	Domanska, U.; Zawadzki, M.; Zwolinska, M. (2011) J. Chem. Thermodyn. 43(5), 775-781.	1-hexylquinolinium bis(trifluoromethylsulfonyl)amide	1-hexylquinolinium	Quinolinium	NTF2	289.12	101.325	433	Crystal
1256	Domanska, U.; Zawadzki, M.; Zwolinska, M. (2011) J. Chem. Thermodyn. 43(5), 775-781.	1-hexylquinolinium bis(trifluoromethylsulfonyl)amide	1-hexylquinolinium	Quinolinium	NTF2	289.72	101.325	434	Crystal
1257	Domanska, U.; Zawadzki, M.; Zwolinska, M. (2011) J. Chem. Thermodyn. 43(5), 775-781.	1-hexylquinolinium bis(trifluoromethylsulfonyl)amide	1-hexylquinolinium	Quinolinium	NTF2	290.32	101.325	435	Crystal
1258	Domanska, U.; Zawadzki, M.; Zwolinska, M. (2011) J. Chem. Thermodyn. 43(5), 775-781.	1-hexylquinolinium bis(trifluoromethylsulfonyl)amide	1-hexylquinolinium	Quinolinium	NTF2	290.92	101.325	436	Crystal
1259	Domanska, U.; Zawadzki, M.; Zwolinska, M. (2011) J. Chem. Thermodyn. 43(5), 775-781.	1-hexylquinolinium bis(trifluoromethylsulfonyl)amide	1-hexylquinolinium	Quinolinium	NTF2	291.52	101.325	438	Crystal
1260	Domanska, U.; Zawadzki, M.; Zwolinska, M. (2011) J. Chem. Thermodyn. 43(5), 775-781.	1-hexylquinolinium bis(trifluoromethylsulfonyl)amide	1-hexylquinolinium	Quinolinium	NTF2	292.12	101.325	439	Crystal
1261	Domanska, U.; Zawadzki, M.; Zwolinska, M. (2011) J. Chem. Thermodyn. 43(5), 775-781.	1-hexylquinolinium bis(trifluoromethylsulfonyl)amide	1-hexylquinolinium	Quinolinium	NTF2	292.72	101.325	441	Crystal
1262	Domanska, U.; Zawadzki, M.; Zwolinska, M. (2011) J. Chem. Thermodyn. 43(5), 775-781.	1-hexylquinolinium bis(trifluoromethylsulfonyl)amide	1-hexylquinolinium	Quinolinium	NTF2	293.32	101.325	442	Crystal
1263	Domanska, U.; Zawadzki, M.; Zwolinska, M. (2011) J. Chem. Thermodyn. 43(5), 775-781.	1-hexylquinolinium bis(trifluoromethylsulfonyl)amide	1-hexylquinolinium	Quinolinium	NTF2	293.92	101.325	444	Crystal
1264	Domanska, U.; Zawadzki, M.; Zwolinska, M. (2011) J. Chem. Thermodyn. 43(5), 775-781.	1-hexylquinolinium bis(trifluoromethylsulfonyl)amide	1-hexylquinolinium	Quinolinium	NTF2	294.52	101.325	445	Crystal
1265	Domanska, U.; Zawadzki, M.; Zwolinska, M. (2011) J. Chem. Thermodyn. 43(5), 775-781.	1-hexylquinolinium bis(trifluoromethylsulfonyl)amide	1-hexylquinolinium	Quinolinium	NTF2	295.12	101.325	447	Crystal
1266	Domanska, U.; Zawadzki, M.; Zwolinska, M. (2011) J. Chem. Thermodyn. 43(5), 775-781.	1-hexylquinolinium bis(trifluoromethylsulfonyl)amide	1-hexylquinolinium	Quinolinium	NTF2	295.72	101.325	448	Crystal
1267	Domanska, U.; Zawadzki, M.; Zwolinska, M. (2011) J. Chem. Thermodyn. 43(5), 775-781.	1-hexylquinolinium bis(trifluoromethylsulfonyl)amide	1-hexylquinolinium	Quinolinium	NTF2	296.32	101.325	450	Crystal
1268	Domanska, U.; Zawadzki, M.; Zwolinska, M. (2011) J. Chem. Thermodyn. 43(5), 775-781.	1-hexylquinolinium bis(trifluoromethylsulfonyl)amide	1-hexylquinolinium	Quinolinium	NTF2	296.92	101.325	452	Crystal
1269	Domanska, U.; Zawadzki, M.; Zwolinska, M. (2011) J. Chem. Thermodyn. 43(5), 775-781.	1-hexylquinolinium bis(trifluoromethylsulfonyl)amide	1-hexylquinolinium	Quinolinium	NTF2	297.52	101.325	454	Crystal
1270	Domanska, U.; Zawadzki, M.; Zwolinska, M. (2011) J. Chem. Thermodyn. 43(5), 775-781.	1-hexylquinolinium bis(trifluoromethylsulfonyl)amide	1-hexylquinolinium	Quinolinium	NTF2	298.12	101.325	456	Crystal
1271	Domanska, U.; Zawadzki, M.; Zwolinska, M. (2011) J. Chem. Thermodyn. 43(5), 775-781.	1-hexylquinolinium bis(trifluoromethylsulfonyl)amide	1-hexylquinolinium	Quinolinium	NTF2	298.72	101.325	458	Crystal
1272	Domanska, U.; Zawadzki, M.; Zwolinska, M. (2011) J. Chem. Thermodyn. 43(5), 775-781.	1-hexylquinolinium bis(trifluoromethylsulfonyl)amide	1-hexylquinolinium	Quinolinium	NTF2	299.32	101.325	460	Crystal
1273	Domanska, U.; Zawadzki, M.; Zwolinska, M. (2011) J. Chem. Thermodyn. 43(5), 775-781.	1-hexylquinolinium bis(trifluoromethylsulfonyl)amide	1-hexylquinolinium	Quinolinium	NTF2	299.92	101.325	462	Crystal
1274	Domanska, U.; Zawadzki, M.; Zwolinska, M. (2011) J. Chem. Thermodyn. 43(5), 775-781.	1-hexylquinolinium bis(trifluoromethylsulfonyl)amide	1-hexylquinolinium	Quinolinium	NTF2	300.52	101.325	464	Crystal
1275	Domanska, U.; Zawadzki, M.; Zwolinska, M. (2011) J. Chem. Thermodyn. 43(5), 775-781.	1-hexylquinolinium bis(trifluoromethylsulfonyl)amide	1-hexylquinolinium	Quinolinium	NTF2	301.12	101.325	466	Crystal
1276	Domanska, U.; Zawadzki, M.; Zwolinska, M. (2011) J. Chem. Thermodyn. 43(5), 775-781.	1-hexylquinolinium bis(trifluoromethylsulfonyl)amide	1-hexylquinolinium	Quinolinium	NTF2	301.72	101.325	468	Crystal
1277	Domanska, U.; Zawadzki, M.; Zwolinska, M. (2011) J. Chem. Thermodyn. 43(5), 775-781.	1-hexylquinolinium bis(trifluoromethylsulfonyl)amide	1-hexylquinolinium	Quinolinium	NTF2	302.32	101.325	471	Crystal
1278	Domanska, U.; Zawadzki, M.; Zwolinska, M. (2011) J. Chem. Thermodyn. 43(5), 775-781.	1-hexylquinolinium bis(trifluoromethylsulfonyl)amide	1-hexylquinolinium	Quinolinium	NTF2	302.92	101.325	474	Crystal
1279	Domanska, U.; Zawadzki, M.; Zwolinska, M. (2011) J. Chem. Thermodyn. 43(5), 775-781.	1-hexylquinolinium bis(trifluoromethylsulfonyl)amide	1-hexylquinolinium	Quinolinium	NTF2	303.52	101.325	476	Crystal
1280	Domanska, U.; Zawadzki, M.; Zwolinska, M. (2011) J. Chem. Thermodyn. 43(5), 775-781.	1-hexylquinolinium bis(trifluoromethylsulfonyl)amide	1-hexylquinolinium	Quinolinium	NTF2	304.12	101.325	480	Crystal
1281	Domanska, U.; Zawadzki, M.; Zwolinska, M. (2011) J. Chem. Thermodyn. 43(5), 775-781.	1-hexylquinolinium bis(trifluoromethylsulfonyl)amide	1-hexylquinolinium	Quinolinium	NTF2	304.73	101.325	483	Crystal
1282	Domanska, U.; Zawadzki, M.; Zwolinska, M. (2011) J. Chem. Thermodyn. 43(5), 775-781.	1-hexylquinolinium bis(trifluoromethylsulfonyl)amide	1-hexylquinolinium	Quinolinium	NTF2	305.33	101.325	487	Crystal
1283	Domanska, U.; Zawadzki, M.; Zwolinska, M. (2011) J. Chem. Thermodyn. 43(5), 775-781.	1-hexylquinolinium bis(trifluoromethylsulfonyl)amide	1-hexylquinolinium	Quinolinium	NTF2	305.93	101.325	492	Crystal
1284	Domanska, U.; Zawadzki, M.; Zwolinska, M. (2011) J. Chem. Thermodyn. 43(5), 775-781.	1-hexylquinolinium bis(trifluoromethylsulfonyl)amide	1-hexylquinolinium	Quinolinium	NTF2	306.53	101.325	497	Crystal
1285	Domanska, U.; Zawadzki, M.; Zwolinska, M. (2011) J. Chem. Thermodyn. 43(5), 775-781.	1-hexylquinolinium bis(trifluoromethylsulfonyl)amide	1-hexylquinolinium	Quinolinium	NTF2	307.13	101.325	504	Crystal
1286	Domanska, U.; Zawadzki, M.; Zwolinska, M. (2011) J. Chem. Thermodyn. 43(5), 775-781.	1-hexylquinolinium bis(trifluoromethylsulfonyl)amide	1-hexylquinolinium	Quinolinium	NTF2	307.72	101.325	510	Crystal
1287	Domanska, U.; Zawadzki, M.; Zwolinska, M. (2011) J. Chem. Thermodyn. 43(5), 775-781.	1-hexylquinolinium bis(trifluoromethylsulfonyl)amide	1-hexylquinolinium	Quinolinium	NTF2	308.32	101.325	519	Crystal
1288	Domanska, U.; Zawadzki, M.; Zwolinska, M. (2011) J. Chem. Thermodyn. 43(5), 775-781.	1-hexylquinolinium bis(trifluoromethylsulfonyl)amide	1-hexylquinolinium	Quinolinium	NTF2	308.92	101.325	532	Crystal
1289	Domanska, U.; Zawadzki, M.; Zwolinska, M. (2011) J. Chem. Thermodyn. 43(5), 775-781.	1-hexylquinolinium bis(trifluoromethylsulfonyl)amide	1-hexylquinolinium	Quinolinium	NTF2	309.52	101.325	546	Crystal
1290	Domanska, U.; Zawadzki, M.; Zwolinska, M. (2011) J. Chem. Thermodyn. 43(5), 775-781.	1-hexylquinolinium bis(trifluoromethylsulfonyl)amide	1-hexylquinolinium	Quinolinium	NTF2	310.12	101.325	574	Crystal
1291	Domanska, U.; Zawadzki, M.; Zwolinska, M. (2011) J. Chem. Thermodyn. 43(5), 775-781.	1-hexylquinolinium bis(trifluoromethylsulfonyl)amide	1-hexylquinolinium	Quinolinium	NTF2	310.72	101.325	654	Crystal
1292	Domanska, U.; Zawadzki, M.; Zwolinska, M. (2011) J. Chem. Thermodyn. 43(5), 775-781.	1-hexylquinolinium bis(trifluoromethylsulfonyl)amide	1-hexylquinolinium	Quinolinium	NTF2	311.32	101.325	796	Crystal
1293	Paulechka, E.; Blokhin, A. V.; Rodrigues, A. S. M. C.; Rocha, M. A. A.; Santos, L. M. N. B. F. (2016) J. Chem. Thermodyn. 97, 331-340.	3-hexadecyl-1-methyl-1H-imidazolium bis((trifluoromethyl)sulfonyl)amide	3-hexadecyl-1-methyl-1H-imidazolium	Imidazolium	NTF2	28.72	101.325	103.9	Crystal 2
1294	Paulechka, E.; Blokhin, A. V.; Rodrigues, A. S. M. C.; Rocha, M. A. A.; Santos, L. M. N. B. F. (2016) J. Chem. Thermodyn. 97, 331-340.	3-hexadecyl-1-methyl-1H-imidazolium bis((trifluoromethyl)sulfonyl)amide	3-hexadecyl-1-methyl-1H-imidazolium	Imidazolium	NTF2	30.29	101.325	111.1	Crystal 2
1295	Paulechka, E.; Blokhin, A. V.; Rodrigues, A. S. M. C.; Rocha, M. A. A.; Santos, L. M. N. B. F. (2016) J. Chem. Thermodyn. 97, 331-340.	3-hexadecyl-1-methyl-1H-imidazolium bis((trifluoromethyl)sulfonyl)amide	3-hexadecyl-1-methyl-1H-imidazolium	Imidazolium	NTF2	32.02	101.325	118.8	Crystal 2
1296	Paulechka, E.; Blokhin, A. V.; Rodrigues, A. S. M. C.; Rocha, M. A. A.; Santos, L. M. N. B. F. (2016) J. Chem. Thermodyn. 97, 331-340.	3-hexadecyl-1-methyl-1H-imidazolium bis((trifluoromethyl)sulfonyl)amide	3-hexadecyl-1-methyl-1H-imidazolium	Imidazolium	NTF2	33.92	101.325	126.8	Crystal 2
1297	Paulechka, E.; Blokhin, A. V.; Rodrigues, A. S. M. C.; Rocha, M. A. A.; Santos, L. M. N. B. F. (2016) J. Chem. Thermodyn. 97, 331-340.	3-hexadecyl-1-methyl-1H-imidazolium bis((trifluoromethyl)sulfonyl)amide	3-hexadecyl-1-methyl-1H-imidazolium	Imidazolium	NTF2	35.82	101.325	134.8	Crystal 2
1298	Paulechka, E.; Blokhin, A. V.; Rodrigues, A. S. M. C.; Rocha, M. A. A.; Santos, L. M. N. B. F. (2016) J. Chem. Thermodyn. 97, 331-340.	3-hexadecyl-1-methyl-1H-imidazolium bis((trifluoromethyl)sulfonyl)amide	3-hexadecyl-1-methyl-1H-imidazolium	Imidazolium	NTF2	37.72	101.325	142.5	Crystal 2
1299	Paulechka, E.; Blokhin, A. V.; Rodrigues, A. S. M. C.; Rocha, M. A. A.; Santos, L. M. N. B. F. (2016) J. Chem. Thermodyn. 97, 331-340.	3-hexadecyl-1-methyl-1H-imidazolium bis((trifluoromethyl)sulfonyl)amide	3-hexadecyl-1-methyl-1H-imidazolium	Imidazolium	NTF2	39.62	101.325	150	Crystal 2
1300	Paulechka, E.; Blokhin, A. V.; Rodrigues, A. S. M. C.; Rocha, M. A. A.; Santos, L. M. N. B. F. (2016) J. Chem. Thermodyn. 97, 331-340.	3-hexadecyl-1-methyl-1H-imidazolium bis((trifluoromethyl)sulfonyl)amide	3-hexadecyl-1-methyl-1H-imidazolium	Imidazolium	NTF2	41.61	101.325	158	Crystal 2
1301	Paulechka, E.; Blokhin, A. V.; Rodrigues, A. S. M. C.; Rocha, M. A. A.; Santos, L. M. N. B. F. (2016) J. Chem. Thermodyn. 97, 331-340.	3-hexadecyl-1-methyl-1H-imidazolium bis((trifluoromethyl)sulfonyl)amide	3-hexadecyl-1-methyl-1H-imidazolium	Imidazolium	NTF2	43.71	101.325	166.2	Crystal 2
1302	Paulechka, E.; Blokhin, A. V.; Rodrigues, A. S. M. C.; Rocha, M. A. A.; Santos, L. M. N. B. F. (2016) J. Chem. Thermodyn. 97, 331-340.	3-hexadecyl-1-methyl-1H-imidazolium bis((trifluoromethyl)sulfonyl)amide	3-hexadecyl-1-methyl-1H-imidazolium	Imidazolium	NTF2	45.8	101.325	174.3	Crystal 2
1303	Paulechka, E.; Blokhin, A. V.; Rodrigues, A. S. M. C.; Rocha, M. A. A.; Santos, L. M. N. B. F. (2016) J. Chem. Thermodyn. 97, 331-340.	3-hexadecyl-1-methyl-1H-imidazolium bis((trifluoromethyl)sulfonyl)amide	3-hexadecyl-1-methyl-1H-imidazolium	Imidazolium	NTF2	47.91	101.325	182.4	Crystal 2
1304	Paulechka, E.; Blokhin, A. V.; Rodrigues, A. S. M. C.; Rocha, M. A. A.; Santos, L. M. N. B. F. (2016) J. Chem. Thermodyn. 97, 331-340.	3-hexadecyl-1-methyl-1H-imidazolium bis((trifluoromethyl)sulfonyl)amide	3-hexadecyl-1-methyl-1H-imidazolium	Imidazolium	NTF2	50.02	101.325	190.2	Crystal 2
1305	Paulechka, E.; Blokhin, A. V.; Rodrigues, A. S. M. C.; Rocha, M. A. A.; Santos, L. M. N. B. F. (2016) J. Chem. Thermodyn. 97, 331-340.	3-hexadecyl-1-methyl-1H-imidazolium bis((trifluoromethyl)sulfonyl)amide	3-hexadecyl-1-methyl-1H-imidazolium	Imidazolium	NTF2	52.13	101.325	197.8	Crystal 2
1306	Paulechka, E.; Blokhin, A. V.; Rodrigues, A. S. M. C.; Rocha, M. A. A.; Santos, L. M. N. B. F. (2016) J. Chem. Thermodyn. 97, 331-340.	3-hexadecyl-1-methyl-1H-imidazolium bis((trifluoromethyl)sulfonyl)amide	3-hexadecyl-1-methyl-1H-imidazolium	Imidazolium	NTF2	54.23	101.325	205.2	Crystal 2
1307	Paulechka, E.; Blokhin, A. V.; Rodrigues, A. S. M. C.; Rocha, M. A. A.; Santos, L. M. N. B. F. (2016) J. Chem. Thermodyn. 97, 331-340.	3-hexadecyl-1-methyl-1H-imidazolium bis((trifluoromethyl)sulfonyl)amide	3-hexadecyl-1-methyl-1H-imidazolium	Imidazolium	NTF2	56.35	101.325	212.4	Crystal 2
1308	Paulechka, E.; Blokhin, A. V.; Rodrigues, A. S. M. C.; Rocha, M. A. A.; Santos, L. M. N. B. F. (2016) J. Chem. Thermodyn. 97, 331-340.	3-hexadecyl-1-methyl-1H-imidazolium bis((trifluoromethyl)sulfonyl)amide	3-hexadecyl-1-methyl-1H-imidazolium	Imidazolium	NTF2	58.48	101.325	219.5	Crystal 2
1309	Paulechka, E.; Blokhin, A. V.; Rodrigues, A. S. M. C.; Rocha, M. A. A.; Santos, L. M. N. B. F. (2016) J. Chem. Thermodyn. 97, 331-340.	3-hexadecyl-1-methyl-1H-imidazolium bis((trifluoromethyl)sulfonyl)amide	3-hexadecyl-1-methyl-1H-imidazolium	Imidazolium	NTF2	60.6	101.325	226.5	Crystal 2
1310	Paulechka, E.; Blokhin, A. V.; Rodrigues, A. S. M. C.; Rocha, M. A. A.; Santos, L. M. N. B. F. (2016) J. Chem. Thermodyn. 97, 331-340.	3-hexadecyl-1-methyl-1H-imidazolium bis((trifluoromethyl)sulfonyl)amide	3-hexadecyl-1-methyl-1H-imidazolium	Imidazolium	NTF2	62.72	101.325	233.3	Crystal 2
1311	Paulechka, E.; Blokhin, A. V.; Rodrigues, A. S. M. C.; Rocha, M. A. A.; Santos, L. M. N. B. F. (2016) J. Chem. Thermodyn. 97, 331-340.	3-hexadecyl-1-methyl-1H-imidazolium bis((trifluoromethyl)sulfonyl)amide	3-hexadecyl-1-methyl-1H-imidazolium	Imidazolium	NTF2	64.85	101.325	240.1	Crystal 2
1312	Paulechka, E.; Blokhin, A. V.; Rodrigues, A. S. M. C.; Rocha, M. A. A.; Santos, L. M. N. B. F. (2016) J. Chem. Thermodyn. 97, 331-340.	3-hexadecyl-1-methyl-1H-imidazolium bis((trifluoromethyl)sulfonyl)amide	3-hexadecyl-1-methyl-1H-imidazolium	Imidazolium	NTF2	66.98	101.325	246.6	Crystal 2
1313	Paulechka, E.; Blokhin, A. V.; Rodrigues, A. S. M. C.; Rocha, M. A. A.; Santos, L. M. N. B. F. (2016) J. Chem. Thermodyn. 97, 331-340.	3-hexadecyl-1-methyl-1H-imidazolium bis((trifluoromethyl)sulfonyl)amide	3-hexadecyl-1-methyl-1H-imidazolium	Imidazolium	NTF2	69.1	101.325	253.2	Crystal 2
1314	Paulechka, E.; Blokhin, A. V.; Rodrigues, A. S. M. C.; Rocha, M. A. A.; Santos, L. M. N. B. F. (2016) J. Chem. Thermodyn. 97, 331-340.	3-hexadecyl-1-methyl-1H-imidazolium bis((trifluoromethyl)sulfonyl)amide	3-hexadecyl-1-methyl-1H-imidazolium	Imidazolium	NTF2	71.33	101.325	259.9	Crystal 2
1315	Paulechka, E.; Blokhin, A. V.; Rodrigues, A. S. M. C.; Rocha, M. A. A.; Santos, L. M. N. B. F. (2016) J. Chem. Thermodyn. 97, 331-340.	3-hexadecyl-1-methyl-1H-imidazolium bis((trifluoromethyl)sulfonyl)amide	3-hexadecyl-1-methyl-1H-imidazolium	Imidazolium	NTF2	73.67	101.325	266.6	Crystal 2
1316	Paulechka, E.; Blokhin, A. V.; Rodrigues, A. S. M. C.; Rocha, M. A. A.; Santos, L. M. N. B. F. (2016) J. Chem. Thermodyn. 97, 331-340.	3-hexadecyl-1-methyl-1H-imidazolium bis((trifluoromethyl)sulfonyl)amide	3-hexadecyl-1-methyl-1H-imidazolium	Imidazolium	NTF2	76.02	101.325	273.4	Crystal 2
1317	Paulechka, E.; Blokhin, A. V.; Rodrigues, A. S. M. C.; Rocha, M. A. A.; Santos, L. M. N. B. F. (2016) J. Chem. Thermodyn. 97, 331-340.	3-hexadecyl-1-methyl-1H-imidazolium bis((trifluoromethyl)sulfonyl)amide	3-hexadecyl-1-methyl-1H-imidazolium	Imidazolium	NTF2	78.38	101.325	280	Crystal 2
1318	Paulechka, E.; Blokhin, A. V.; Rodrigues, A. S. M. C.; Rocha, M. A. A.; Santos, L. M. N. B. F. (2016) J. Chem. Thermodyn. 97, 331-340.	3-hexadecyl-1-methyl-1H-imidazolium bis((trifluoromethyl)sulfonyl)amide	3-hexadecyl-1-methyl-1H-imidazolium	Imidazolium	NTF2	80.57	101.325	286.3	Crystal 2
1319	Paulechka, E.; Blokhin, A. V.; Rodrigues, A. S. M. C.; Rocha, M. A. A.; Santos, L. M. N. B. F. (2016) J. Chem. Thermodyn. 97, 331-340.	3-hexadecyl-1-methyl-1H-imidazolium bis((trifluoromethyl)sulfonyl)amide	3-hexadecyl-1-methyl-1H-imidazolium	Imidazolium	NTF2	80.73	101.325	286.6	Crystal 2
1320	Paulechka, E.; Blokhin, A. V.; Rodrigues, A. S. M. C.; Rocha, M. A. A.; Santos, L. M. N. B. F. (2016) J. Chem. Thermodyn. 97, 331-340.	3-hexadecyl-1-methyl-1H-imidazolium bis((trifluoromethyl)sulfonyl)amide	3-hexadecyl-1-methyl-1H-imidazolium	Imidazolium	NTF2	82.48	101.325	291.2	Crystal 2
1321	Paulechka, E.; Blokhin, A. V.; Rodrigues, A. S. M. C.; Rocha, M. A. A.; Santos, L. M. N. B. F. (2016) J. Chem. Thermodyn. 97, 331-340.	3-hexadecyl-1-methyl-1H-imidazolium bis((trifluoromethyl)sulfonyl)amide	3-hexadecyl-1-methyl-1H-imidazolium	Imidazolium	NTF2	83.09	101.325	292.8	Crystal 2
1322	Paulechka, E.; Blokhin, A. V.; Rodrigues, A. S. M. C.; Rocha, M. A. A.; Santos, L. M. N. B. F. (2016) J. Chem. Thermodyn. 97, 331-340.	3-hexadecyl-1-methyl-1H-imidazolium bis((trifluoromethyl)sulfonyl)amide	3-hexadecyl-1-methyl-1H-imidazolium	Imidazolium	NTF2	84.4	101.325	296.1	Crystal 2
1323	Paulechka, E.; Blokhin, A. V.; Rodrigues, A. S. M. C.; Rocha, M. A. A.; Santos, L. M. N. B. F. (2016) J. Chem. Thermodyn. 97, 331-340.	3-hexadecyl-1-methyl-1H-imidazolium bis((trifluoromethyl)sulfonyl)amide	3-hexadecyl-1-methyl-1H-imidazolium	Imidazolium	NTF2	86.33	101.325	301.2	Crystal 2
1324	Paulechka, E.; Blokhin, A. V.; Rodrigues, A. S. M. C.; Rocha, M. A. A.; Santos, L. M. N. B. F. (2016) J. Chem. Thermodyn. 97, 331-340.	3-hexadecyl-1-methyl-1H-imidazolium bis((trifluoromethyl)sulfonyl)amide	3-hexadecyl-1-methyl-1H-imidazolium	Imidazolium	NTF2	88.27	101.325	306.3	Crystal 2
1325	Paulechka, E.; Blokhin, A. V.; Rodrigues, A. S. M. C.; Rocha, M. A. A.; Santos, L. M. N. B. F. (2016) J. Chem. Thermodyn. 97, 331-340.	3-hexadecyl-1-methyl-1H-imidazolium bis((trifluoromethyl)sulfonyl)amide	3-hexadecyl-1-methyl-1H-imidazolium	Imidazolium	NTF2	90.22	101.325	311.2	Crystal 2
1326	Paulechka, E.; Blokhin, A. V.; Rodrigues, A. S. M. C.; Rocha, M. A. A.; Santos, L. M. N. B. F. (2016) J. Chem. Thermodyn. 97, 331-340.	3-hexadecyl-1-methyl-1H-imidazolium bis((trifluoromethyl)sulfonyl)amide	3-hexadecyl-1-methyl-1H-imidazolium	Imidazolium	NTF2	92.18	101.325	316.2	Crystal 2
1327	Paulechka, E.; Blokhin, A. V.; Rodrigues, A. S. M. C.; Rocha, M. A. A.; Santos, L. M. N. B. F. (2016) J. Chem. Thermodyn. 97, 331-340.	3-hexadecyl-1-methyl-1H-imidazolium bis((trifluoromethyl)sulfonyl)amide	3-hexadecyl-1-methyl-1H-imidazolium	Imidazolium	NTF2	94.15	101.325	321.1	Crystal 2
1328	Paulechka, E.; Blokhin, A. V.; Rodrigues, A. S. M. C.; Rocha, M. A. A.; Santos, L. M. N. B. F. (2016) J. Chem. Thermodyn. 97, 331-340.	3-hexadecyl-1-methyl-1H-imidazolium bis((trifluoromethyl)sulfonyl)amide	3-hexadecyl-1-methyl-1H-imidazolium	Imidazolium	NTF2	96.13	101.325	326.1	Crystal 2
1329	Paulechka, E.; Blokhin, A. V.; Rodrigues, A. S. M. C.; Rocha, M. A. A.; Santos, L. M. N. B. F. (2016) J. Chem. Thermodyn. 97, 331-340.	3-hexadecyl-1-methyl-1H-imidazolium bis((trifluoromethyl)sulfonyl)amide	3-hexadecyl-1-methyl-1H-imidazolium	Imidazolium	NTF2	98.11	101.325	331	Crystal 2
1330	Paulechka, E.; Blokhin, A. V.; Rodrigues, A. S. M. C.; Rocha, M. A. A.; Santos, L. M. N. B. F. (2016) J. Chem. Thermodyn. 97, 331-340.	3-hexadecyl-1-methyl-1H-imidazolium bis((trifluoromethyl)sulfonyl)amide	3-hexadecyl-1-methyl-1H-imidazolium	Imidazolium	NTF2	100.1	101.325	335.8	Crystal 2
1331	Paulechka, E.; Blokhin, A. V.; Rodrigues, A. S. M. C.; Rocha, M. A. A.; Santos, L. M. N. B. F. (2016) J. Chem. Thermodyn. 97, 331-340.	3-hexadecyl-1-methyl-1H-imidazolium bis((trifluoromethyl)sulfonyl)amide	3-hexadecyl-1-methyl-1H-imidazolium	Imidazolium	NTF2	102.15	101.325	340.8	Crystal 2
1332	Paulechka, E.; Blokhin, A. V.; Rodrigues, A. S. M. C.; Rocha, M. A. A.; Santos, L. M. N. B. F. (2016) J. Chem. Thermodyn. 97, 331-340.	3-hexadecyl-1-methyl-1H-imidazolium bis((trifluoromethyl)sulfonyl)amide	3-hexadecyl-1-methyl-1H-imidazolium	Imidazolium	NTF2	104.27	101.325	345.7	Crystal 2
1333	Paulechka, E.; Blokhin, A. V.; Rodrigues, A. S. M. C.; Rocha, M. A. A.; Santos, L. M. N. B. F. (2016) J. Chem. Thermodyn. 97, 331-340.	3-hexadecyl-1-methyl-1H-imidazolium bis((trifluoromethyl)sulfonyl)amide	3-hexadecyl-1-methyl-1H-imidazolium	Imidazolium	NTF2	106.4	101.325	350.6	Crystal 2
1334	Paulechka, E.; Blokhin, A. V.; Rodrigues, A. S. M. C.; Rocha, M. A. A.; Santos, L. M. N. B. F. (2016) J. Chem. Thermodyn. 97, 331-340.	3-hexadecyl-1-methyl-1H-imidazolium bis((trifluoromethyl)sulfonyl)amide	3-hexadecyl-1-methyl-1H-imidazolium	Imidazolium	NTF2	108.54	101.325	355.4	Crystal 2
1335	Paulechka, E.; Blokhin, A. V.; Rodrigues, A. S. M. C.; Rocha, M. A. A.; Santos, L. M. N. B. F. (2016) J. Chem. Thermodyn. 97, 331-340.	3-hexadecyl-1-methyl-1H-imidazolium bis((trifluoromethyl)sulfonyl)amide	3-hexadecyl-1-methyl-1H-imidazolium	Imidazolium	NTF2	110.68	101.325	360.3	Crystal 2
1336	Paulechka, E.; Blokhin, A. V.; Rodrigues, A. S. M. C.; Rocha, M. A. A.; Santos, L. M. N. B. F. (2016) J. Chem. Thermodyn. 97, 331-340.	3-hexadecyl-1-methyl-1H-imidazolium bis((trifluoromethyl)sulfonyl)amide	3-hexadecyl-1-methyl-1H-imidazolium	Imidazolium	NTF2	112.83	101.325	365	Crystal 2
1337	Paulechka, E.; Blokhin, A. V.; Rodrigues, A. S. M. C.; Rocha, M. A. A.; Santos, L. M. N. B. F. (2016) J. Chem. Thermodyn. 97, 331-340.	3-hexadecyl-1-methyl-1H-imidazolium bis((trifluoromethyl)sulfonyl)amide	3-hexadecyl-1-methyl-1H-imidazolium	Imidazolium	NTF2	114.99	101.325	369.8	Crystal 2
1338	Paulechka, E.; Blokhin, A. V.; Rodrigues, A. S. M. C.; Rocha, M. A. A.; Santos, L. M. N. B. F. (2016) J. Chem. Thermodyn. 97, 331-340.	3-hexadecyl-1-methyl-1H-imidazolium bis((trifluoromethyl)sulfonyl)amide	3-hexadecyl-1-methyl-1H-imidazolium	Imidazolium	NTF2	117.15	101.325	374.5	Crystal 2
1339	Paulechka, E.; Blokhin, A. V.; Rodrigues, A. S. M. C.; Rocha, M. A. A.; Santos, L. M. N. B. F. (2016) J. Chem. Thermodyn. 97, 331-340.	3-hexadecyl-1-methyl-1H-imidazolium bis((trifluoromethyl)sulfonyl)amide	3-hexadecyl-1-methyl-1H-imidazolium	Imidazolium	NTF2	119.31	101.325	379.2	Crystal 2
1340	Paulechka, E.; Blokhin, A. V.; Rodrigues, A. S. M. C.; Rocha, M. A. A.; Santos, L. M. N. B. F. (2016) J. Chem. Thermodyn. 97, 331-340.	3-hexadecyl-1-methyl-1H-imidazolium bis((trifluoromethyl)sulfonyl)amide	3-hexadecyl-1-methyl-1H-imidazolium	Imidazolium	NTF2	121.48	101.325	383.7	Crystal 2
1341	Paulechka, E.; Blokhin, A. V.; Rodrigues, A. S. M. C.; Rocha, M. A. A.; Santos, L. M. N. B. F. (2016) J. Chem. Thermodyn. 97, 331-340.	3-hexadecyl-1-methyl-1H-imidazolium bis((trifluoromethyl)sulfonyl)amide	3-hexadecyl-1-methyl-1H-imidazolium	Imidazolium	NTF2	123.65	101.325	388.2	Crystal 2
1342	Paulechka, E.; Blokhin, A. V.; Rodrigues, A. S. M. C.; Rocha, M. A. A.; Santos, L. M. N. B. F. (2016) J. Chem. Thermodyn. 97, 331-340.	3-hexadecyl-1-methyl-1H-imidazolium bis((trifluoromethyl)sulfonyl)amide	3-hexadecyl-1-methyl-1H-imidazolium	Imidazolium	NTF2	125.82	101.325	392.8	Crystal 2
1343	Paulechka, E.; Blokhin, A. V.; Rodrigues, A. S. M. C.; Rocha, M. A. A.; Santos, L. M. N. B. F. (2016) J. Chem. Thermodyn. 97, 331-340.	3-hexadecyl-1-methyl-1H-imidazolium bis((trifluoromethyl)sulfonyl)amide	3-hexadecyl-1-methyl-1H-imidazolium	Imidazolium	NTF2	128	101.325	397.3	Crystal 2
1344	Paulechka, E.; Blokhin, A. V.; Rodrigues, A. S. M. C.; Rocha, M. A. A.; Santos, L. M. N. B. F. (2016) J. Chem. Thermodyn. 97, 331-340.	3-hexadecyl-1-methyl-1H-imidazolium bis((trifluoromethyl)sulfonyl)amide	3-hexadecyl-1-methyl-1H-imidazolium	Imidazolium	NTF2	130.17	101.325	401.7	Crystal 2
1345	Paulechka, E.; Blokhin, A. V.; Rodrigues, A. S. M. C.; Rocha, M. A. A.; Santos, L. M. N. B. F. (2016) J. Chem. Thermodyn. 97, 331-340.	3-hexadecyl-1-methyl-1H-imidazolium bis((trifluoromethyl)sulfonyl)amide	3-hexadecyl-1-methyl-1H-imidazolium	Imidazolium	NTF2	132.35	101.325	406.2	Crystal 2
1346	Paulechka, E.; Blokhin, A. V.; Rodrigues, A. S. M. C.; Rocha, M. A. A.; Santos, L. M. N. B. F. (2016) J. Chem. Thermodyn. 97, 331-340.	3-hexadecyl-1-methyl-1H-imidazolium bis((trifluoromethyl)sulfonyl)amide	3-hexadecyl-1-methyl-1H-imidazolium	Imidazolium	NTF2	134.53	101.325	410.6	Crystal 2
1347	Paulechka, E.; Blokhin, A. V.; Rodrigues, A. S. M. C.; Rocha, M. A. A.; Santos, L. M. N. B. F. (2016) J. Chem. Thermodyn. 97, 331-340.	3-hexadecyl-1-methyl-1H-imidazolium bis((trifluoromethyl)sulfonyl)amide	3-hexadecyl-1-methyl-1H-imidazolium	Imidazolium	NTF2	136.71	101.325	415	Crystal 2
1348	Paulechka, E.; Blokhin, A. V.; Rodrigues, A. S. M. C.; Rocha, M. A. A.; Santos, L. M. N. B. F. (2016) J. Chem. Thermodyn. 97, 331-340.	3-hexadecyl-1-methyl-1H-imidazolium bis((trifluoromethyl)sulfonyl)amide	3-hexadecyl-1-methyl-1H-imidazolium	Imidazolium	NTF2	138.9	101.325	419.3	Crystal 2
1349	Paulechka, E.; Blokhin, A. V.; Rodrigues, A. S. M. C.; Rocha, M. A. A.; Santos, L. M. N. B. F. (2016) J. Chem. Thermodyn. 97, 331-340.	3-hexadecyl-1-methyl-1H-imidazolium bis((trifluoromethyl)sulfonyl)amide	3-hexadecyl-1-methyl-1H-imidazolium	Imidazolium	NTF2	141.08	101.325	423.7	Crystal 2
1350	Paulechka, E.; Blokhin, A. V.; Rodrigues, A. S. M. C.; Rocha, M. A. A.; Santos, L. M. N. B. F. (2016) J. Chem. Thermodyn. 97, 331-340.	3-hexadecyl-1-methyl-1H-imidazolium bis((trifluoromethyl)sulfonyl)amide	3-hexadecyl-1-methyl-1H-imidazolium	Imidazolium	NTF2	143.27	101.325	428.1	Crystal 2
1351	Paulechka, E.; Blokhin, A. V.; Rodrigues, A. S. M. C.; Rocha, M. A. A.; Santos, L. M. N. B. F. (2016) J. Chem. Thermodyn. 97, 331-340.	3-hexadecyl-1-methyl-1H-imidazolium bis((trifluoromethyl)sulfonyl)amide	3-hexadecyl-1-methyl-1H-imidazolium	Imidazolium	NTF2	145.46	101.325	432.5	Crystal 2
1352	Paulechka, E.; Blokhin, A. V.; Rodrigues, A. S. M. C.; Rocha, M. A. A.; Santos, L. M. N. B. F. (2016) J. Chem. Thermodyn. 97, 331-340.	3-hexadecyl-1-methyl-1H-imidazolium bis((trifluoromethyl)sulfonyl)amide	3-hexadecyl-1-methyl-1H-imidazolium	Imidazolium	NTF2	147.65	101.325	436.9	Crystal 2
1353	Paulechka, E.; Blokhin, A. V.; Rodrigues, A. S. M. C.; Rocha, M. A. A.; Santos, L. M. N. B. F. (2016) J. Chem. Thermodyn. 97, 331-340.	3-hexadecyl-1-methyl-1H-imidazolium bis((trifluoromethyl)sulfonyl)amide	3-hexadecyl-1-methyl-1H-imidazolium	Imidazolium	NTF2	149.84	101.325	441.2	Crystal 2
1354	Paulechka, E.; Blokhin, A. V.; Rodrigues, A. S. M. C.; Rocha, M. A. A.; Santos, L. M. N. B. F. (2016) J. Chem. Thermodyn. 97, 331-340.	3-hexadecyl-1-methyl-1H-imidazolium bis((trifluoromethyl)sulfonyl)amide	3-hexadecyl-1-methyl-1H-imidazolium	Imidazolium	NTF2	152.03	101.325	445.6	Crystal 2
1355	Paulechka, E.; Blokhin, A. V.; Rodrigues, A. S. M. C.; Rocha, M. A. A.; Santos, L. M. N. B. F. (2016) J. Chem. Thermodyn. 97, 331-340.	3-hexadecyl-1-methyl-1H-imidazolium bis((trifluoromethyl)sulfonyl)amide	3-hexadecyl-1-methyl-1H-imidazolium	Imidazolium	NTF2	154.22	101.325	449.8	Crystal 2
1356	Paulechka, E.; Blokhin, A. V.; Rodrigues, A. S. M. C.; Rocha, M. A. A.; Santos, L. M. N. B. F. (2016) J. Chem. Thermodyn. 97, 331-340.	3-hexadecyl-1-methyl-1H-imidazolium bis((trifluoromethyl)sulfonyl)amide	3-hexadecyl-1-methyl-1H-imidazolium	Imidazolium	NTF2	156.4	101.325	454.1	Crystal 2
1357	Paulechka, E.; Blokhin, A. V.; Rodrigues, A. S. M. C.; Rocha, M. A. A.; Santos, L. M. N. B. F. (2016) J. Chem. Thermodyn. 97, 331-340.	3-hexadecyl-1-methyl-1H-imidazolium bis((trifluoromethyl)sulfonyl)amide	3-hexadecyl-1-methyl-1H-imidazolium	Imidazolium	NTF2	158.59	101.325	458.5	Crystal 2
1358	Paulechka, E.; Blokhin, A. V.; Rodrigues, A. S. M. C.; Rocha, M. A. A.; Santos, L. M. N. B. F. (2016) J. Chem. Thermodyn. 97, 331-340.	3-hexadecyl-1-methyl-1H-imidazolium bis((trifluoromethyl)sulfonyl)amide	3-hexadecyl-1-methyl-1H-imidazolium	Imidazolium	NTF2	160.78	101.325	462.8	Crystal 2
1359	Paulechka, E.; Blokhin, A. V.; Rodrigues, A. S. M. C.; Rocha, M. A. A.; Santos, L. M. N. B. F. (2016) J. Chem. Thermodyn. 97, 331-340.	3-hexadecyl-1-methyl-1H-imidazolium bis((trifluoromethyl)sulfonyl)amide	3-hexadecyl-1-methyl-1H-imidazolium	Imidazolium	NTF2	162.97	101.325	467.2	Crystal 2
1360	Paulechka, E.; Blokhin, A. V.; Rodrigues, A. S. M. C.; Rocha, M. A. A.; Santos, L. M. N. B. F. (2016) J. Chem. Thermodyn. 97, 331-340.	3-hexadecyl-1-methyl-1H-imidazolium bis((trifluoromethyl)sulfonyl)amide	3-hexadecyl-1-methyl-1H-imidazolium	Imidazolium	NTF2	165.16	101.325	471.4	Crystal 2
1361	Paulechka, E.; Blokhin, A. V.; Rodrigues, A. S. M. C.; Rocha, M. A. A.; Santos, L. M. N. B. F. (2016) J. Chem. Thermodyn. 97, 331-340.	3-hexadecyl-1-methyl-1H-imidazolium bis((trifluoromethyl)sulfonyl)amide	3-hexadecyl-1-methyl-1H-imidazolium	Imidazolium	NTF2	167.34	101.325	475.7	Crystal 2
1362	Paulechka, E.; Blokhin, A. V.; Rodrigues, A. S. M. C.; Rocha, M. A. A.; Santos, L. M. N. B. F. (2016) J. Chem. Thermodyn. 97, 331-340.	3-hexadecyl-1-methyl-1H-imidazolium bis((trifluoromethyl)sulfonyl)amide	3-hexadecyl-1-methyl-1H-imidazolium	Imidazolium	NTF2	169.53	101.325	479.8	Crystal 2
1363	Paulechka, E.; Blokhin, A. V.; Rodrigues, A. S. M. C.; Rocha, M. A. A.; Santos, L. M. N. B. F. (2016) J. Chem. Thermodyn. 97, 331-340.	3-hexadecyl-1-methyl-1H-imidazolium bis((trifluoromethyl)sulfonyl)amide	3-hexadecyl-1-methyl-1H-imidazolium	Imidazolium	NTF2	171.71	101.325	484.1	Crystal 2
1364	Paulechka, E.; Blokhin, A. V.; Rodrigues, A. S. M. C.; Rocha, M. A. A.; Santos, L. M. N. B. F. (2016) J. Chem. Thermodyn. 97, 331-340.	3-hexadecyl-1-methyl-1H-imidazolium bis((trifluoromethyl)sulfonyl)amide	3-hexadecyl-1-methyl-1H-imidazolium	Imidazolium	NTF2	173.9	101.325	488.4	Crystal 2
1365	Paulechka, E.; Blokhin, A. V.; Rodrigues, A. S. M. C.; Rocha, M. A. A.; Santos, L. M. N. B. F. (2016) J. Chem. Thermodyn. 97, 331-340.	3-hexadecyl-1-methyl-1H-imidazolium bis((trifluoromethyl)sulfonyl)amide	3-hexadecyl-1-methyl-1H-imidazolium	Imidazolium	NTF2	176.08	101.325	492.8	Crystal 2
1366	Paulechka, E.; Blokhin, A. V.; Rodrigues, A. S. M. C.; Rocha, M. A. A.; Santos, L. M. N. B. F. (2016) J. Chem. Thermodyn. 97, 331-340.	3-hexadecyl-1-methyl-1H-imidazolium bis((trifluoromethyl)sulfonyl)amide	3-hexadecyl-1-methyl-1H-imidazolium	Imidazolium	NTF2	178.26	101.325	497.1	Crystal 2
1367	Paulechka, E.; Blokhin, A. V.; Rodrigues, A. S. M. C.; Rocha, M. A. A.; Santos, L. M. N. B. F. (2016) J. Chem. Thermodyn. 97, 331-340.	3-hexadecyl-1-methyl-1H-imidazolium bis((trifluoromethyl)sulfonyl)amide	3-hexadecyl-1-methyl-1H-imidazolium	Imidazolium	NTF2	180.45	101.325	501.5	Crystal 2
1368	Paulechka, E.; Blokhin, A. V.; Rodrigues, A. S. M. C.; Rocha, M. A. A.; Santos, L. M. N. B. F. (2016) J. Chem. Thermodyn. 97, 331-340.	3-hexadecyl-1-methyl-1H-imidazolium bis((trifluoromethyl)sulfonyl)amide	3-hexadecyl-1-methyl-1H-imidazolium	Imidazolium	NTF2	182.63	101.325	505.9	Crystal 2
1369	Paulechka, E.; Blokhin, A. V.; Rodrigues, A. S. M. C.; Rocha, M. A. A.; Santos, L. M. N. B. F. (2016) J. Chem. Thermodyn. 97, 331-340.	3-hexadecyl-1-methyl-1H-imidazolium bis((trifluoromethyl)sulfonyl)amide	3-hexadecyl-1-methyl-1H-imidazolium	Imidazolium	NTF2	184.82	101.325	510.1	Crystal 2
1370	Paulechka, E.; Blokhin, A. V.; Rodrigues, A. S. M. C.; Rocha, M. A. A.; Santos, L. M. N. B. F. (2016) J. Chem. Thermodyn. 97, 331-340.	3-hexadecyl-1-methyl-1H-imidazolium bis((trifluoromethyl)sulfonyl)amide	3-hexadecyl-1-methyl-1H-imidazolium	Imidazolium	NTF2	187	101.325	514.3	Crystal 2
1371	Paulechka, E.; Blokhin, A. V.; Rodrigues, A. S. M. C.; Rocha, M. A. A.; Santos, L. M. N. B. F. (2016) J. Chem. Thermodyn. 97, 331-340.	3-hexadecyl-1-methyl-1H-imidazolium bis((trifluoromethyl)sulfonyl)amide	3-hexadecyl-1-methyl-1H-imidazolium	Imidazolium	NTF2	189.17	101.325	518.6	Crystal 2
1372	Paulechka, E.; Blokhin, A. V.; Rodrigues, A. S. M. C.; Rocha, M. A. A.; Santos, L. M. N. B. F. (2016) J. Chem. Thermodyn. 97, 331-340.	3-hexadecyl-1-methyl-1H-imidazolium bis((trifluoromethyl)sulfonyl)amide	3-hexadecyl-1-methyl-1H-imidazolium	Imidazolium	NTF2	191.35	101.325	523.1	Crystal 2
1373	Paulechka, E.; Blokhin, A. V.; Rodrigues, A. S. M. C.; Rocha, M. A. A.; Santos, L. M. N. B. F. (2016) J. Chem. Thermodyn. 97, 331-340.	3-hexadecyl-1-methyl-1H-imidazolium bis((trifluoromethyl)sulfonyl)amide	3-hexadecyl-1-methyl-1H-imidazolium	Imidazolium	NTF2	193.52	101.325	527.5	Crystal 2
1374	Paulechka, E.; Blokhin, A. V.; Rodrigues, A. S. M. C.; Rocha, M. A. A.; Santos, L. M. N. B. F. (2016) J. Chem. Thermodyn. 97, 331-340.	3-hexadecyl-1-methyl-1H-imidazolium bis((trifluoromethyl)sulfonyl)amide	3-hexadecyl-1-methyl-1H-imidazolium	Imidazolium	NTF2	195.69	101.325	531.7	Crystal 2
1375	Paulechka, E.; Blokhin, A. V.; Rodrigues, A. S. M. C.; Rocha, M. A. A.; Santos, L. M. N. B. F. (2016) J. Chem. Thermodyn. 97, 331-340.	3-hexadecyl-1-methyl-1H-imidazolium bis((trifluoromethyl)sulfonyl)amide	3-hexadecyl-1-methyl-1H-imidazolium	Imidazolium	NTF2	197.86	101.325	536.3	Crystal 2
1376	Paulechka, E.; Blokhin, A. V.; Rodrigues, A. S. M. C.; Rocha, M. A. A.; Santos, L. M. N. B. F. (2016) J. Chem. Thermodyn. 97, 331-340.	3-hexadecyl-1-methyl-1H-imidazolium bis((trifluoromethyl)sulfonyl)amide	3-hexadecyl-1-methyl-1H-imidazolium	Imidazolium	NTF2	200.02	101.325	540.9	Crystal 2
1377	Paulechka, E.; Blokhin, A. V.; Rodrigues, A. S. M. C.; Rocha, M. A. A.; Santos, L. M. N. B. F. (2016) J. Chem. Thermodyn. 97, 331-340.	3-hexadecyl-1-methyl-1H-imidazolium bis((trifluoromethyl)sulfonyl)amide	3-hexadecyl-1-methyl-1H-imidazolium	Imidazolium	NTF2	202.25	101.325	545.6	Crystal 2
1378	Paulechka, E.; Blokhin, A. V.; Rodrigues, A. S. M. C.; Rocha, M. A. A.; Santos, L. M. N. B. F. (2016) J. Chem. Thermodyn. 97, 331-340.	3-hexadecyl-1-methyl-1H-imidazolium bis((trifluoromethyl)sulfonyl)amide	3-hexadecyl-1-methyl-1H-imidazolium	Imidazolium	NTF2	204.54	101.325	550.5	Crystal 2
1379	Paulechka, E.; Blokhin, A. V.; Rodrigues, A. S. M. C.; Rocha, M. A. A.; Santos, L. M. N. B. F. (2016) J. Chem. Thermodyn. 97, 331-340.	3-hexadecyl-1-methyl-1H-imidazolium bis((trifluoromethyl)sulfonyl)amide	3-hexadecyl-1-methyl-1H-imidazolium	Imidazolium	NTF2	206.82	101.325	555.5	Crystal 2
1380	Paulechka, E.; Blokhin, A. V.; Rodrigues, A. S. M. C.; Rocha, M. A. A.; Santos, L. M. N. B. F. (2016) J. Chem. Thermodyn. 97, 331-340.	3-hexadecyl-1-methyl-1H-imidazolium bis((trifluoromethyl)sulfonyl)amide	3-hexadecyl-1-methyl-1H-imidazolium	Imidazolium	NTF2	209.11	101.325	560.4	Crystal 2
1381	Paulechka, E.; Blokhin, A. V.; Rodrigues, A. S. M. C.; Rocha, M. A. A.; Santos, L. M. N. B. F. (2016) J. Chem. Thermodyn. 97, 331-340.	3-hexadecyl-1-methyl-1H-imidazolium bis((trifluoromethyl)sulfonyl)amide	3-hexadecyl-1-methyl-1H-imidazolium	Imidazolium	NTF2	211.39	101.325	565.4	Crystal 2
1382	Paulechka, E.; Blokhin, A. V.; Rodrigues, A. S. M. C.; Rocha, M. A. A.; Santos, L. M. N. B. F. (2016) J. Chem. Thermodyn. 97, 331-340.	3-hexadecyl-1-methyl-1H-imidazolium bis((trifluoromethyl)sulfonyl)amide	3-hexadecyl-1-methyl-1H-imidazolium	Imidazolium	NTF2	213.67	101.325	570.5	Crystal 2
1383	Paulechka, E.; Blokhin, A. V.; Rodrigues, A. S. M. C.; Rocha, M. A. A.; Santos, L. M. N. B. F. (2016) J. Chem. Thermodyn. 97, 331-340.	3-hexadecyl-1-methyl-1H-imidazolium bis((trifluoromethyl)sulfonyl)amide	3-hexadecyl-1-methyl-1H-imidazolium	Imidazolium	NTF2	215.95	101.325	575.6	Crystal 2
1384	Paulechka, E.; Blokhin, A. V.; Rodrigues, A. S. M. C.; Rocha, M. A. A.; Santos, L. M. N. B. F. (2016) J. Chem. Thermodyn. 97, 331-340.	3-hexadecyl-1-methyl-1H-imidazolium bis((trifluoromethyl)sulfonyl)amide	3-hexadecyl-1-methyl-1H-imidazolium	Imidazolium	NTF2	218.21	101.325	580.9	Crystal 2
1385	Paulechka, E.; Blokhin, A. V.; Rodrigues, A. S. M. C.; Rocha, M. A. A.; Santos, L. M. N. B. F. (2016) J. Chem. Thermodyn. 97, 331-340.	3-hexadecyl-1-methyl-1H-imidazolium bis((trifluoromethyl)sulfonyl)amide	3-hexadecyl-1-methyl-1H-imidazolium	Imidazolium	NTF2	220.48	101.325	586.3	Crystal 2
1386	Paulechka, E.; Blokhin, A. V.; Rodrigues, A. S. M. C.; Rocha, M. A. A.; Santos, L. M. N. B. F. (2016) J. Chem. Thermodyn. 97, 331-340.	3-hexadecyl-1-methyl-1H-imidazolium bis((trifluoromethyl)sulfonyl)amide	3-hexadecyl-1-methyl-1H-imidazolium	Imidazolium	NTF2	222.74	101.325	591.8	Crystal 2
1387	Paulechka, E.; Blokhin, A. V.; Rodrigues, A. S. M. C.; Rocha, M. A. A.; Santos, L. M. N. B. F. (2016) J. Chem. Thermodyn. 97, 331-340.	3-hexadecyl-1-methyl-1H-imidazolium bis((trifluoromethyl)sulfonyl)amide	3-hexadecyl-1-methyl-1H-imidazolium	Imidazolium	NTF2	225	101.325	597.1	Crystal 2
1388	Paulechka, E.; Blokhin, A. V.; Rodrigues, A. S. M. C.; Rocha, M. A. A.; Santos, L. M. N. B. F. (2016) J. Chem. Thermodyn. 97, 331-340.	3-hexadecyl-1-methyl-1H-imidazolium bis((trifluoromethyl)sulfonyl)amide	3-hexadecyl-1-methyl-1H-imidazolium	Imidazolium	NTF2	227.25	101.325	602.4	Crystal 2
1389	Paulechka, E.; Blokhin, A. V.; Rodrigues, A. S. M. C.; Rocha, M. A. A.; Santos, L. M. N. B. F. (2016) J. Chem. Thermodyn. 97, 331-340.	3-hexadecyl-1-methyl-1H-imidazolium bis((trifluoromethyl)sulfonyl)amide	3-hexadecyl-1-methyl-1H-imidazolium	Imidazolium	NTF2	229.5	101.325	607.7	Crystal 2
1390	Paulechka, E.; Blokhin, A. V.; Rodrigues, A. S. M. C.; Rocha, M. A. A.; Santos, L. M. N. B. F. (2016) J. Chem. Thermodyn. 97, 331-340.	3-hexadecyl-1-methyl-1H-imidazolium bis((trifluoromethyl)sulfonyl)amide	3-hexadecyl-1-methyl-1H-imidazolium	Imidazolium	NTF2	231.74	101.325	613.5	Crystal 2
1391	Paulechka, E.; Blokhin, A. V.; Rodrigues, A. S. M. C.; Rocha, M. A. A.; Santos, L. M. N. B. F. (2016) J. Chem. Thermodyn. 97, 331-340.	3-hexadecyl-1-methyl-1H-imidazolium bis((trifluoromethyl)sulfonyl)amide	3-hexadecyl-1-methyl-1H-imidazolium	Imidazolium	NTF2	233.97	101.325	619.4	Crystal 2
1392	Paulechka, E.; Blokhin, A. V.; Rodrigues, A. S. M. C.; Rocha, M. A. A.; Santos, L. M. N. B. F. (2016) J. Chem. Thermodyn. 97, 331-340.	3-hexadecyl-1-methyl-1H-imidazolium bis((trifluoromethyl)sulfonyl)amide	3-hexadecyl-1-methyl-1H-imidazolium	Imidazolium	NTF2	236.21	101.325	625.3	Crystal 2
1393	Paulechka, E.; Blokhin, A. V.; Rodrigues, A. S. M. C.; Rocha, M. A. A.; Santos, L. M. N. B. F. (2016) J. Chem. Thermodyn. 97, 331-340.	3-hexadecyl-1-methyl-1H-imidazolium bis((trifluoromethyl)sulfonyl)amide	3-hexadecyl-1-methyl-1H-imidazolium	Imidazolium	NTF2	238.43	101.325	631.2	Crystal 2
1394	Paulechka, E.; Blokhin, A. V.; Rodrigues, A. S. M. C.; Rocha, M. A. A.; Santos, L. M. N. B. F. (2016) J. Chem. Thermodyn. 97, 331-340.	3-hexadecyl-1-methyl-1H-imidazolium bis((trifluoromethyl)sulfonyl)amide	3-hexadecyl-1-methyl-1H-imidazolium	Imidazolium	NTF2	240.65	101.325	637.6	Crystal 2
1395	Paulechka, E.; Blokhin, A. V.; Rodrigues, A. S. M. C.; Rocha, M. A. A.; Santos, L. M. N. B. F. (2016) J. Chem. Thermodyn. 97, 331-340.	3-hexadecyl-1-methyl-1H-imidazolium bis((trifluoromethyl)sulfonyl)amide	3-hexadecyl-1-methyl-1H-imidazolium	Imidazolium	NTF2	242.87	101.325	643.5	Crystal 2
1396	Paulechka, E.; Blokhin, A. V.; Rodrigues, A. S. M. C.; Rocha, M. A. A.; Santos, L. M. N. B. F. (2016) J. Chem. Thermodyn. 97, 331-340.	3-hexadecyl-1-methyl-1H-imidazolium bis((trifluoromethyl)sulfonyl)amide	3-hexadecyl-1-methyl-1H-imidazolium	Imidazolium	NTF2	245.08	101.325	650	Crystal 2
1397	Paulechka, E.; Blokhin, A. V.; Rodrigues, A. S. M. C.; Rocha, M. A. A.; Santos, L. M. N. B. F. (2016) J. Chem. Thermodyn. 97, 331-340.	3-hexadecyl-1-methyl-1H-imidazolium bis((trifluoromethyl)sulfonyl)amide	3-hexadecyl-1-methyl-1H-imidazolium	Imidazolium	NTF2	247.28	101.325	657	Crystal 2
1398	Paulechka, E.; Blokhin, A. V.; Rodrigues, A. S. M. C.; Rocha, M. A. A.; Santos, L. M. N. B. F. (2016) J. Chem. Thermodyn. 97, 331-340.	3-hexadecyl-1-methyl-1H-imidazolium bis((trifluoromethyl)sulfonyl)amide	3-hexadecyl-1-methyl-1H-imidazolium	Imidazolium	NTF2	249.47	101.325	663.5	Crystal 2
1399	Paulechka, E.; Blokhin, A. V.; Rodrigues, A. S. M. C.; Rocha, M. A. A.; Santos, L. M. N. B. F. (2016) J. Chem. Thermodyn. 97, 331-340.	3-hexadecyl-1-methyl-1H-imidazolium bis((trifluoromethyl)sulfonyl)amide	3-hexadecyl-1-methyl-1H-imidazolium	Imidazolium	NTF2	251.67	101.325	671.1	Crystal 2
1400	Paulechka, E.; Blokhin, A. V.; Rodrigues, A. S. M. C.; Rocha, M. A. A.; Santos, L. M. N. B. F. (2016) J. Chem. Thermodyn. 97, 331-340.	3-hexadecyl-1-methyl-1H-imidazolium bis((trifluoromethyl)sulfonyl)amide	3-hexadecyl-1-methyl-1H-imidazolium	Imidazolium	NTF2	253.85	101.325	678.2	Crystal 2
1401	Paulechka, E.; Blokhin, A. V.; Rodrigues, A. S. M. C.; Rocha, M. A. A.; Santos, L. M. N. B. F. (2016) J. Chem. Thermodyn. 97, 331-340.	3-hexadecyl-1-methyl-1H-imidazolium bis((trifluoromethyl)sulfonyl)amide	3-hexadecyl-1-methyl-1H-imidazolium	Imidazolium	NTF2	256.03	101.325	685.8	Crystal 2
1402	Paulechka, E.; Blokhin, A. V.; Rodrigues, A. S. M. C.; Rocha, M. A. A.; Santos, L. M. N. B. F. (2016) J. Chem. Thermodyn. 97, 331-340.	3-hexadecyl-1-methyl-1H-imidazolium bis((trifluoromethyl)sulfonyl)amide	3-hexadecyl-1-methyl-1H-imidazolium	Imidazolium	NTF2	258.19	101.325	693.5	Crystal 2
1403	Paulechka, E.; Blokhin, A. V.; Rodrigues, A. S. M. C.; Rocha, M. A. A.; Santos, L. M. N. B. F. (2016) J. Chem. Thermodyn. 97, 331-340.	3-hexadecyl-1-methyl-1H-imidazolium bis((trifluoromethyl)sulfonyl)amide	3-hexadecyl-1-methyl-1H-imidazolium	Imidazolium	NTF2	260.35	101.325	701.7	Crystal 2
1404	Paulechka, E.; Blokhin, A. V.; Rodrigues, A. S. M. C.; Rocha, M. A. A.; Santos, L. M. N. B. F. (2016) J. Chem. Thermodyn. 97, 331-340.	3-hexadecyl-1-methyl-1H-imidazolium bis((trifluoromethyl)sulfonyl)amide	3-hexadecyl-1-methyl-1H-imidazolium	Imidazolium	NTF2	262.5	101.325	710.5	Crystal 2
1405	Paulechka, E.; Blokhin, A. V.; Rodrigues, A. S. M. C.; Rocha, M. A. A.; Santos, L. M. N. B. F. (2016) J. Chem. Thermodyn. 97, 331-340.	3-hexadecyl-1-methyl-1H-imidazolium bis((trifluoromethyl)sulfonyl)amide	3-hexadecyl-1-methyl-1H-imidazolium	Imidazolium	NTF2	264.64	101.325	719.9	Crystal 2
1406	Paulechka, E.; Blokhin, A. V.; Rodrigues, A. S. M. C.; Rocha, M. A. A.; Santos, L. M. N. B. F. (2016) J. Chem. Thermodyn. 97, 331-340.	3-hexadecyl-1-methyl-1H-imidazolium bis((trifluoromethyl)sulfonyl)amide	3-hexadecyl-1-methyl-1H-imidazolium	Imidazolium	NTF2	266.77	101.325	729.9	Crystal 2
1407	Paulechka, E.; Blokhin, A. V.; Rodrigues, A. S. M. C.; Rocha, M. A. A.; Santos, L. M. N. B. F. (2016) J. Chem. Thermodyn. 97, 331-340.	3-hexadecyl-1-methyl-1H-imidazolium bis((trifluoromethyl)sulfonyl)amide	3-hexadecyl-1-methyl-1H-imidazolium	Imidazolium	NTF2	268.89	101.325	740.5	Crystal 2
1408	Paulechka, E.; Blokhin, A. V.; Rodrigues, A. S. M. C.; Rocha, M. A. A.; Santos, L. M. N. B. F. (2016) J. Chem. Thermodyn. 97, 331-340.	3-hexadecyl-1-methyl-1H-imidazolium bis((trifluoromethyl)sulfonyl)amide	3-hexadecyl-1-methyl-1H-imidazolium	Imidazolium	NTF2	271	101.325	751.1	Crystal 2
1409	Paulechka, E.; Blokhin, A. V.; Rodrigues, A. S. M. C.; Rocha, M. A. A.; Santos, L. M. N. B. F. (2016) J. Chem. Thermodyn. 97, 331-340.	3-hexadecyl-1-methyl-1H-imidazolium bis((trifluoromethyl)sulfonyl)amide	3-hexadecyl-1-methyl-1H-imidazolium	Imidazolium	NTF2	273.1	101.325	761.1	Crystal 2
1410	Paulechka, E.; Blokhin, A. V.; Rodrigues, A. S. M. C.; Rocha, M. A. A.; Santos, L. M. N. B. F. (2016) J. Chem. Thermodyn. 97, 331-340.	3-hexadecyl-1-methyl-1H-imidazolium bis((trifluoromethyl)sulfonyl)amide	3-hexadecyl-1-methyl-1H-imidazolium	Imidazolium	NTF2	275.18	101.325	773.4	Crystal 2
1411	Paulechka, E.; Blokhin, A. V.; Rodrigues, A. S. M. C.; Rocha, M. A. A.; Santos, L. M. N. B. F. (2016) J. Chem. Thermodyn. 97, 331-340.	3-hexadecyl-1-methyl-1H-imidazolium bis((trifluoromethyl)sulfonyl)amide	3-hexadecyl-1-methyl-1H-imidazolium	Imidazolium	NTF2	277.25	101.325	786.9	Crystal 2
1412	Paulechka, E.; Blokhin, A. V.; Rodrigues, A. S. M. C.; Rocha, M. A. A.; Santos, L. M. N. B. F. (2016) J. Chem. Thermodyn. 97, 331-340.	3-hexadecyl-1-methyl-1H-imidazolium bis((trifluoromethyl)sulfonyl)amide	3-hexadecyl-1-methyl-1H-imidazolium	Imidazolium	NTF2	279.3	101.325	801	Crystal 2
1413	Paulechka, E.; Blokhin, A. V.; Rodrigues, A. S. M. C.; Rocha, M. A. A.; Santos, L. M. N. B. F. (2016) J. Chem. Thermodyn. 97, 331-340.	3-hexadecyl-1-methyl-1H-imidazolium bis((trifluoromethyl)sulfonyl)amide	3-hexadecyl-1-methyl-1H-imidazolium	Imidazolium	NTF2	281.34	101.325	816.9	Crystal 2
1414	Paulechka, E.; Blokhin, A. V.; Rodrigues, A. S. M. C.; Rocha, M. A. A.; Santos, L. M. N. B. F. (2016) J. Chem. Thermodyn. 97, 331-340.	3-hexadecyl-1-methyl-1H-imidazolium bis((trifluoromethyl)sulfonyl)amide	3-hexadecyl-1-methyl-1H-imidazolium	Imidazolium	NTF2	283.37	101.325	834.5	Crystal 2
1415	Paulechka, E.; Blokhin, A. V.; Rodrigues, A. S. M. C.; Rocha, M. A. A.; Santos, L. M. N. B. F. (2016) J. Chem. Thermodyn. 97, 331-340.	3-hexadecyl-1-methyl-1H-imidazolium bis((trifluoromethyl)sulfonyl)amide	3-hexadecyl-1-methyl-1H-imidazolium	Imidazolium	NTF2	285.38	101.325	853.3	Crystal 2
1416	Paulechka, E.; Blokhin, A. V.; Rodrigues, A. S. M. C.; Rocha, M. A. A.; Santos, L. M. N. B. F. (2016) J. Chem. Thermodyn. 97, 331-340.	3-hexadecyl-1-methyl-1H-imidazolium bis((trifluoromethyl)sulfonyl)amide	3-hexadecyl-1-methyl-1H-imidazolium	Imidazolium	NTF2	287.36	101.325	875.7	Crystal 2
1417	Paulechka, E.; Blokhin, A. V.; Rodrigues, A. S. M. C.; Rocha, M. A. A.; Santos, L. M. N. B. F. (2016) J. Chem. Thermodyn. 97, 331-340.	3-hexadecyl-1-methyl-1H-imidazolium bis((trifluoromethyl)sulfonyl)amide	3-hexadecyl-1-methyl-1H-imidazolium	Imidazolium	NTF2	289.32	101.325	901.5	Crystal 2
1418	Paulechka, E.; Blokhin, A. V.; Rodrigues, A. S. M. C.; Rocha, M. A. A.; Santos, L. M. N. B. F. (2016) J. Chem. Thermodyn. 97, 331-340.	3-hexadecyl-1-methyl-1H-imidazolium bis((trifluoromethyl)sulfonyl)amide	3-hexadecyl-1-methyl-1H-imidazolium	Imidazolium	NTF2	291.26	101.325	930.9	Crystal 2
1419	Paulechka, E.; Blokhin, A. V.; Rodrigues, A. S. M. C.; Rocha, M. A. A.; Santos, L. M. N. B. F. (2016) J. Chem. Thermodyn. 97, 331-340.	3-hexadecyl-1-methyl-1H-imidazolium bis((trifluoromethyl)sulfonyl)amide	3-hexadecyl-1-methyl-1H-imidazolium	Imidazolium	NTF2	293.07	101.325	958.5	Crystal 2
1420	Paulechka, E.; Blokhin, A. V.; Rodrigues, A. S. M. C.; Rocha, M. A. A.; Santos, L. M. N. B. F. (2016) J. Chem. Thermodyn. 97, 331-340.	3-hexadecyl-1-methyl-1H-imidazolium bis((trifluoromethyl)sulfonyl)amide	3-hexadecyl-1-methyl-1H-imidazolium	Imidazolium	NTF2	293.16	101.325	965	Crystal 2
1421	Paulechka, E.; Blokhin, A. V.; Rodrigues, A. S. M. C.; Rocha, M. A. A.; Santos, L. M. N. B. F. (2016) J. Chem. Thermodyn. 97, 331-340.	3-hexadecyl-1-methyl-1H-imidazolium bis((trifluoromethyl)sulfonyl)amide	3-hexadecyl-1-methyl-1H-imidazolium	Imidazolium	NTF2	293.61	101.325	968.5	Crystal 2
1422	Paulechka, E.; Blokhin, A. V.; Rodrigues, A. S. M. C.; Rocha, M. A. A.; Santos, L. M. N. B. F. (2016) J. Chem. Thermodyn. 97, 331-340.	3-hexadecyl-1-methyl-1H-imidazolium bis((trifluoromethyl)sulfonyl)amide	3-hexadecyl-1-methyl-1H-imidazolium	Imidazolium	NTF2	294.12	101.325	978.5	Crystal 2
1423	Paulechka, E.; Blokhin, A. V.; Rodrigues, A. S. M. C.; Rocha, M. A. A.; Santos, L. M. N. B. F. (2016) J. Chem. Thermodyn. 97, 331-340.	3-hexadecyl-1-methyl-1H-imidazolium bis((trifluoromethyl)sulfonyl)amide	3-hexadecyl-1-methyl-1H-imidazolium	Imidazolium	NTF2	294.63	101.325	990.3	Crystal 2
1424	Paulechka, E.; Blokhin, A. V.; Rodrigues, A. S. M. C.; Rocha, M. A. A.; Santos, L. M. N. B. F. (2016) J. Chem. Thermodyn. 97, 331-340.	3-hexadecyl-1-methyl-1H-imidazolium bis((trifluoromethyl)sulfonyl)amide	3-hexadecyl-1-methyl-1H-imidazolium	Imidazolium	NTF2	295.02	101.325	1004	Crystal 2
1425	Paulechka, E.; Blokhin, A. V.; Rodrigues, A. S. M. C.; Rocha, M. A. A.; Santos, L. M. N. B. F. (2016) J. Chem. Thermodyn. 97, 331-340.	3-hexadecyl-1-methyl-1H-imidazolium bis((trifluoromethyl)sulfonyl)amide	3-hexadecyl-1-methyl-1H-imidazolium	Imidazolium	NTF2	295.14	101.325	1002	Crystal 2
1426	Paulechka, E.; Blokhin, A. V.; Rodrigues, A. S. M. C.; Rocha, M. A. A.; Santos, L. M. N. B. F. (2016) J. Chem. Thermodyn. 97, 331-340.	3-hexadecyl-1-methyl-1H-imidazolium bis((trifluoromethyl)sulfonyl)amide	3-hexadecyl-1-methyl-1H-imidazolium	Imidazolium	NTF2	295.64	101.325	1014	Crystal 2
1427	Paulechka, E.; Blokhin, A. V.; Rodrigues, A. S. M. C.; Rocha, M. A. A.; Santos, L. M. N. B. F. (2016) J. Chem. Thermodyn. 97, 331-340.	3-hexadecyl-1-methyl-1H-imidazolium bis((trifluoromethyl)sulfonyl)amide	3-hexadecyl-1-methyl-1H-imidazolium	Imidazolium	NTF2	296.14	101.325	1027	Crystal 2
1428	Paulechka, E.; Blokhin, A. V.; Rodrigues, A. S. M. C.; Rocha, M. A. A.; Santos, L. M. N. B. F. (2016) J. Chem. Thermodyn. 97, 331-340.	3-hexadecyl-1-methyl-1H-imidazolium bis((trifluoromethyl)sulfonyl)amide	3-hexadecyl-1-methyl-1H-imidazolium	Imidazolium	NTF2	296.64	101.325	1039	Crystal 2
1429	Paulechka, E.; Blokhin, A. V.; Rodrigues, A. S. M. C.; Rocha, M. A. A.; Santos, L. M. N. B. F. (2016) J. Chem. Thermodyn. 97, 331-340.	3-hexadecyl-1-methyl-1H-imidazolium bis((trifluoromethyl)sulfonyl)amide	3-hexadecyl-1-methyl-1H-imidazolium	Imidazolium	NTF2	296.85	101.325	1050	Crystal 2
1430	Paulechka, E.; Blokhin, A. V.; Rodrigues, A. S. M. C.; Rocha, M. A. A.; Santos, L. M. N. B. F. (2016) J. Chem. Thermodyn. 97, 331-340.	3-hexadecyl-1-methyl-1H-imidazolium bis((trifluoromethyl)sulfonyl)amide	3-hexadecyl-1-methyl-1H-imidazolium	Imidazolium	NTF2	297.14	101.325	1053	Crystal 2
1431	Paulechka, E.; Blokhin, A. V.; Rodrigues, A. S. M. C.; Rocha, M. A. A.; Santos, L. M. N. B. F. (2016) J. Chem. Thermodyn. 97, 331-340.	3-hexadecyl-1-methyl-1H-imidazolium bis((trifluoromethyl)sulfonyl)amide	3-hexadecyl-1-methyl-1H-imidazolium	Imidazolium	NTF2	297.63	101.325	1068	Crystal 2
1432	Paulechka, E.; Blokhin, A. V.; Rodrigues, A. S. M. C.; Rocha, M. A. A.; Santos, L. M. N. B. F. (2016) J. Chem. Thermodyn. 97, 331-340.	3-hexadecyl-1-methyl-1H-imidazolium bis((trifluoromethyl)sulfonyl)amide	3-hexadecyl-1-methyl-1H-imidazolium	Imidazolium	NTF2	298.11	101.325	1082	Crystal 2
1433	Paulechka, E.; Blokhin, A. V.; Rodrigues, A. S. M. C.; Rocha, M. A. A.; Santos, L. M. N. B. F. (2016) J. Chem. Thermodyn. 97, 331-340.	3-hexadecyl-1-methyl-1H-imidazolium bis((trifluoromethyl)sulfonyl)amide	3-hexadecyl-1-methyl-1H-imidazolium	Imidazolium	NTF2	298.6	101.325	1098	Crystal 2
1434	Paulechka, E.; Blokhin, A. V.; Rodrigues, A. S. M. C.; Rocha, M. A. A.; Santos, L. M. N. B. F. (2016) J. Chem. Thermodyn. 97, 331-340.	3-hexadecyl-1-methyl-1H-imidazolium bis((trifluoromethyl)sulfonyl)amide	3-hexadecyl-1-methyl-1H-imidazolium	Imidazolium	NTF2	298.63	101.325	1103	Crystal 2
1435	Paulechka, E.; Blokhin, A. V.; Rodrigues, A. S. M. C.; Rocha, M. A. A.; Santos, L. M. N. B. F. (2016) J. Chem. Thermodyn. 97, 331-340.	3-hexadecyl-1-methyl-1H-imidazolium bis((trifluoromethyl)sulfonyl)amide	3-hexadecyl-1-methyl-1H-imidazolium	Imidazolium	NTF2	299.08	101.325	1113	Crystal 2
1436	Paulechka, E.; Blokhin, A. V.; Rodrigues, A. S. M. C.; Rocha, M. A. A.; Santos, L. M. N. B. F. (2016) J. Chem. Thermodyn. 97, 331-340.	3-hexadecyl-1-methyl-1H-imidazolium bis((trifluoromethyl)sulfonyl)amide	3-hexadecyl-1-methyl-1H-imidazolium	Imidazolium	NTF2	299.55	101.325	1129	Crystal 2
1437	Paulechka, E.; Blokhin, A. V.; Rodrigues, A. S. M. C.; Rocha, M. A. A.; Santos, L. M. N. B. F. (2016) J. Chem. Thermodyn. 97, 331-340.	3-hexadecyl-1-methyl-1H-imidazolium bis((trifluoromethyl)sulfonyl)amide	3-hexadecyl-1-methyl-1H-imidazolium	Imidazolium	NTF2	300.03	101.325	1146	Crystal 2
1438	Paulechka, E.; Blokhin, A. V.; Rodrigues, A. S. M. C.; Rocha, M. A. A.; Santos, L. M. N. B. F. (2016) J. Chem. Thermodyn. 97, 331-340.	3-hexadecyl-1-methyl-1H-imidazolium bis((trifluoromethyl)sulfonyl)amide	3-hexadecyl-1-methyl-1H-imidazolium	Imidazolium	NTF2	300.36	101.325	1161	Crystal 2
1439	Paulechka, E.; Blokhin, A. V.; Rodrigues, A. S. M. C.; Rocha, M. A. A.; Santos, L. M. N. B. F. (2016) J. Chem. Thermodyn. 97, 331-340.	3-hexadecyl-1-methyl-1H-imidazolium bis((trifluoromethyl)sulfonyl)amide	3-hexadecyl-1-methyl-1H-imidazolium	Imidazolium	NTF2	300.49	101.325	1161	Crystal 2
1440	Paulechka, E.; Blokhin, A. V.; Rodrigues, A. S. M. C.; Rocha, M. A. A.; Santos, L. M. N. B. F. (2016) J. Chem. Thermodyn. 97, 331-340.	3-hexadecyl-1-methyl-1H-imidazolium bis((trifluoromethyl)sulfonyl)amide	3-hexadecyl-1-methyl-1H-imidazolium	Imidazolium	NTF2	300.96	101.325	1177	Crystal 2
1441	Paulechka, E.; Blokhin, A. V.; Rodrigues, A. S. M. C.; Rocha, M. A. A.; Santos, L. M. N. B. F. (2016) J. Chem. Thermodyn. 97, 331-340.	3-hexadecyl-1-methyl-1H-imidazolium bis((trifluoromethyl)sulfonyl)amide	3-hexadecyl-1-methyl-1H-imidazolium	Imidazolium	NTF2	301.42	101.325	1193	Crystal 2
1442	Paulechka, E.; Blokhin, A. V.; Rodrigues, A. S. M. C.; Rocha, M. A. A.; Santos, L. M. N. B. F. (2016) J. Chem. Thermodyn. 97, 331-340.	3-hexadecyl-1-methyl-1H-imidazolium bis((trifluoromethyl)sulfonyl)amide	3-hexadecyl-1-methyl-1H-imidazolium	Imidazolium	NTF2	301.88	101.325	1207	Crystal 2
1443	Paulechka, E.; Blokhin, A. V.; Rodrigues, A. S. M. C.; Rocha, M. A. A.; Santos, L. M. N. B. F. (2016) J. Chem. Thermodyn. 97, 331-340.	3-hexadecyl-1-methyl-1H-imidazolium bis((trifluoromethyl)sulfonyl)amide	3-hexadecyl-1-methyl-1H-imidazolium	Imidazolium	NTF2	302.1	101.325	1219	Crystal 2
1444	Paulechka, E.; Blokhin, A. V.; Rodrigues, A. S. M. C.; Rocha, M. A. A.; Santos, L. M. N. B. F. (2016) J. Chem. Thermodyn. 97, 331-340.	3-hexadecyl-1-methyl-1H-imidazolium bis((trifluoromethyl)sulfonyl)amide	3-hexadecyl-1-methyl-1H-imidazolium	Imidazolium	NTF2	302.34	101.325	1222	Crystal 2
1445	Paulechka, E.; Blokhin, A. V.; Rodrigues, A. S. M. C.; Rocha, M. A. A.; Santos, L. M. N. B. F. (2016) J. Chem. Thermodyn. 97, 331-340.	3-hexadecyl-1-methyl-1H-imidazolium bis((trifluoromethyl)sulfonyl)amide	3-hexadecyl-1-methyl-1H-imidazolium	Imidazolium	NTF2	302.79	101.325	1235	Crystal 2
1446	Paulechka, E.; Blokhin, A. V.; Rodrigues, A. S. M. C.; Rocha, M. A. A.; Santos, L. M. N. B. F. (2016) J. Chem. Thermodyn. 97, 331-340.	3-hexadecyl-1-methyl-1H-imidazolium bis((trifluoromethyl)sulfonyl)amide	3-hexadecyl-1-methyl-1H-imidazolium	Imidazolium	NTF2	303.24	101.325	1248	Crystal 2
1447	Paulechka, E.; Blokhin, A. V.; Rodrigues, A. S. M. C.; Rocha, M. A. A.; Santos, L. M. N. B. F. (2016) J. Chem. Thermodyn. 97, 331-340.	3-hexadecyl-1-methyl-1H-imidazolium bis((trifluoromethyl)sulfonyl)amide	3-hexadecyl-1-methyl-1H-imidazolium	Imidazolium	NTF2	303.69	101.325	1253	Crystal 2
1448	Paulechka, E.; Blokhin, A. V.; Rodrigues, A. S. M. C.; Rocha, M. A. A.; Santos, L. M. N. B. F. (2016) J. Chem. Thermodyn. 97, 331-340.	3-hexadecyl-1-methyl-1H-imidazolium bis((trifluoromethyl)sulfonyl)amide	3-hexadecyl-1-methyl-1H-imidazolium	Imidazolium	NTF2	303.84	101.325	1262	Crystal 2
1449	Paulechka, E.; Blokhin, A. V.; Rodrigues, A. S. M. C.; Rocha, M. A. A.; Santos, L. M. N. B. F. (2016) J. Chem. Thermodyn. 97, 331-340.	3-hexadecyl-1-methyl-1H-imidazolium bis((trifluoromethyl)sulfonyl)amide	3-hexadecyl-1-methyl-1H-imidazolium	Imidazolium	NTF2	304.13	101.325	1267	Crystal 2
1450	Paulechka, E.; Blokhin, A. V.; Rodrigues, A. S. M. C.; Rocha, M. A. A.; Santos, L. M. N. B. F. (2016) J. Chem. Thermodyn. 97, 331-340.	3-hexadecyl-1-methyl-1H-imidazolium bis((trifluoromethyl)sulfonyl)amide	3-hexadecyl-1-methyl-1H-imidazolium	Imidazolium	NTF2	304.58	101.325	1271	Crystal 2
1451	Paulechka, E.; Blokhin, A. V.; Rodrigues, A. S. M. C.; Rocha, M. A. A.; Santos, L. M. N. B. F. (2016) J. Chem. Thermodyn. 97, 331-340.	3-hexadecyl-1-methyl-1H-imidazolium bis((trifluoromethyl)sulfonyl)amide	3-hexadecyl-1-methyl-1H-imidazolium	Imidazolium	NTF2	305.02	101.325	1273	Crystal 2
1452	Paulechka, E.; Blokhin, A. V.; Rodrigues, A. S. M. C.; Rocha, M. A. A.; Santos, L. M. N. B. F. (2016) J. Chem. Thermodyn. 97, 331-340.	3-hexadecyl-1-methyl-1H-imidazolium bis((trifluoromethyl)sulfonyl)amide	3-hexadecyl-1-methyl-1H-imidazolium	Imidazolium	NTF2	305.47	101.325	1274	Crystal 2
1453	Paulechka, Y. U.; Kabo, G. J.; Blokhin, A. V.; Shaplov, A. S.; Lozinskaya, E. I.; Vygodskii, Y. S. (2007) J. Chem. Thermodyn. 39(1), 158-166.	1-butyl-3-methylimidazolium bromide	1-butyl-3-methylimidazolium	Imidazolium	Bromide	30.91	101.325	45.584	Crystal
1454	Paulechka, Y. U.; Kabo, G. J.; Blokhin, A. V.; Shaplov, A. S.; Lozinskaya, E. I.; Vygodskii, Y. S. (2007) J. Chem. Thermodyn. 39(1), 158-166.	1-butyl-3-methylimidazolium bromide	1-butyl-3-methylimidazolium	Imidazolium	Bromide	32.37	101.325	48.314	Crystal
1455	Paulechka, Y. U.; Kabo, G. J.; Blokhin, A. V.; Shaplov, A. S.; Lozinskaya, E. I.; Vygodskii, Y. S. (2007) J. Chem. Thermodyn. 39(1), 158-166.	1-butyl-3-methylimidazolium bromide	1-butyl-3-methylimidazolium	Imidazolium	Bromide	33.83	101.325	50.92	Crystal
1456	Paulechka, Y. U.; Kabo, G. J.; Blokhin, A. V.; Shaplov, A. S.; Lozinskaya, E. I.; Vygodskii, Y. S. (2007) J. Chem. Thermodyn. 39(1), 158-166.	1-butyl-3-methylimidazolium bromide	1-butyl-3-methylimidazolium	Imidazolium	Bromide	35.29	101.325	53.483	Crystal
1457	Paulechka, Y. U.; Kabo, G. J.; Blokhin, A. V.; Shaplov, A. S.; Lozinskaya, E. I.; Vygodskii, Y. S. (2007) J. Chem. Thermodyn. 39(1), 158-166.	1-butyl-3-methylimidazolium bromide	1-butyl-3-methylimidazolium	Imidazolium	Bromide	36.75	101.325	55.931	Crystal
1458	Paulechka, Y. U.; Kabo, G. J.; Blokhin, A. V.; Shaplov, A. S.; Lozinskaya, E. I.; Vygodskii, Y. S. (2007) J. Chem. Thermodyn. 39(1), 158-166.	1-butyl-3-methylimidazolium bromide	1-butyl-3-methylimidazolium	Imidazolium	Bromide	38.21	101.325	58.33	Crystal
1459	Paulechka, Y. U.; Kabo, G. J.; Blokhin, A. V.; Shaplov, A. S.; Lozinskaya, E. I.; Vygodskii, Y. S. (2007) J. Chem. Thermodyn. 39(1), 158-166.	1-butyl-3-methylimidazolium bromide	1-butyl-3-methylimidazolium	Imidazolium	Bromide	39.67	101.325	60.635	Crystal
1460	Paulechka, Y. U.; Kabo, G. J.; Blokhin, A. V.; Shaplov, A. S.; Lozinskaya, E. I.; Vygodskii, Y. S. (2007) J. Chem. Thermodyn. 39(1), 158-166.	1-butyl-3-methylimidazolium bromide	1-butyl-3-methylimidazolium	Imidazolium	Bromide	41.38	101.325	63.179	Crystal
1461	Paulechka, Y. U.; Kabo, G. J.; Blokhin, A. V.; Shaplov, A. S.; Lozinskaya, E. I.; Vygodskii, Y. S. (2007) J. Chem. Thermodyn. 39(1), 158-166.	1-butyl-3-methylimidazolium bromide	1-butyl-3-methylimidazolium	Imidazolium	Bromide	43.35	101.325	66.078	Crystal
1462	Paulechka, Y. U.; Kabo, G. J.; Blokhin, A. V.; Shaplov, A. S.; Lozinskaya, E. I.; Vygodskii, Y. S. (2007) J. Chem. Thermodyn. 39(1), 158-166.	1-butyl-3-methylimidazolium bromide	1-butyl-3-methylimidazolium	Imidazolium	Bromide	45.33	101.325	68.809	Crystal
1463	Paulechka, Y. U.; Kabo, G. J.; Blokhin, A. V.; Shaplov, A. S.; Lozinskaya, E. I.; Vygodskii, Y. S. (2007) J. Chem. Thermodyn. 39(1), 158-166.	1-butyl-3-methylimidazolium bromide	1-butyl-3-methylimidazolium	Imidazolium	Bromide	47.31	101.325	71.449	Crystal
1464	Paulechka, Y. U.; Kabo, G. J.; Blokhin, A. V.; Shaplov, A. S.; Lozinskaya, E. I.; Vygodskii, Y. S. (2007) J. Chem. Thermodyn. 39(1), 158-166.	1-butyl-3-methylimidazolium bromide	1-butyl-3-methylimidazolium	Imidazolium	Bromide	49.28	101.325	73.956	Crystal
1465	Paulechka, Y. U.; Kabo, G. J.; Blokhin, A. V.; Shaplov, A. S.; Lozinskaya, E. I.; Vygodskii, Y. S. (2007) J. Chem. Thermodyn. 39(1), 158-166.	1-butyl-3-methylimidazolium bromide	1-butyl-3-methylimidazolium	Imidazolium	Bromide	51.25	101.325	76.333	Crystal
1466	Paulechka, Y. U.; Kabo, G. J.; Blokhin, A. V.; Shaplov, A. S.; Lozinskaya, E. I.; Vygodskii, Y. S. (2007) J. Chem. Thermodyn. 39(1), 158-166.	1-butyl-3-methylimidazolium bromide	1-butyl-3-methylimidazolium	Imidazolium	Bromide	53.22	101.325	78.702	Crystal
1467	Paulechka, Y. U.; Kabo, G. J.; Blokhin, A. V.; Shaplov, A. S.; Lozinskaya, E. I.; Vygodskii, Y. S. (2007) J. Chem. Thermodyn. 39(1), 158-166.	1-butyl-3-methylimidazolium bromide	1-butyl-3-methylimidazolium	Imidazolium	Bromide	55.2	101.325	80.869	Crystal
1468	Paulechka, Y. U.; Kabo, G. J.; Blokhin, A. V.; Shaplov, A. S.; Lozinskaya, E. I.; Vygodskii, Y. S. (2007) J. Chem. Thermodyn. 39(1), 158-166.	1-butyl-3-methylimidazolium bromide	1-butyl-3-methylimidazolium	Imidazolium	Bromide	57.18	101.325	82.962	Crystal
1469	Paulechka, Y. U.; Kabo, G. J.; Blokhin, A. V.; Shaplov, A. S.; Lozinskaya, E. I.; Vygodskii, Y. S. (2007) J. Chem. Thermodyn. 39(1), 158-166.	1-butyl-3-methylimidazolium bromide	1-butyl-3-methylimidazolium	Imidazolium	Bromide	59.15	101.325	84.96	Crystal
1470	Paulechka, Y. U.; Kabo, G. J.; Blokhin, A. V.; Shaplov, A. S.; Lozinskaya, E. I.; Vygodskii, Y. S. (2007) J. Chem. Thermodyn. 39(1), 158-166.	1-butyl-3-methylimidazolium bromide	1-butyl-3-methylimidazolium	Imidazolium	Bromide	61.12	101.325	87.035	Crystal
1471	Paulechka, Y. U.; Kabo, G. J.; Blokhin, A. V.; Shaplov, A. S.; Lozinskaya, E. I.; Vygodskii, Y. S. (2007) J. Chem. Thermodyn. 39(1), 158-166.	1-butyl-3-methylimidazolium bromide	1-butyl-3-methylimidazolium	Imidazolium	Bromide	63.1	101.325	89.032	Crystal
1472	Paulechka, Y. U.; Kabo, G. J.; Blokhin, A. V.; Shaplov, A. S.; Lozinskaya, E. I.; Vygodskii, Y. S. (2007) J. Chem. Thermodyn. 39(1), 158-166.	1-butyl-3-methylimidazolium bromide	1-butyl-3-methylimidazolium	Imidazolium	Bromide	65.08	101.325	90.982	Crystal
1473	Paulechka, Y. U.; Kabo, G. J.; Blokhin, A. V.; Shaplov, A. S.; Lozinskaya, E. I.; Vygodskii, Y. S. (2007) J. Chem. Thermodyn. 39(1), 158-166.	1-butyl-3-methylimidazolium bromide	1-butyl-3-methylimidazolium	Imidazolium	Bromide	67.06	101.325	92.728	Crystal
1474	Paulechka, Y. U.; Kabo, G. J.; Blokhin, A. V.; Shaplov, A. S.; Lozinskaya, E. I.; Vygodskii, Y. S. (2007) J. Chem. Thermodyn. 39(1), 158-166.	1-butyl-3-methylimidazolium bromide	1-butyl-3-methylimidazolium	Imidazolium	Bromide	69.04	101.325	94.457	Crystal
1475	Paulechka, Y. U.; Kabo, G. J.; Blokhin, A. V.; Shaplov, A. S.; Lozinskaya, E. I.; Vygodskii, Y. S. (2007) J. Chem. Thermodyn. 39(1), 158-166.	1-butyl-3-methylimidazolium bromide	1-butyl-3-methylimidazolium	Imidazolium	Bromide	71.02	101.325	96.12	Crystal
1476	Paulechka, Y. U.; Kabo, G. J.; Blokhin, A. V.; Shaplov, A. S.; Lozinskaya, E. I.; Vygodskii, Y. S. (2007) J. Chem. Thermodyn. 39(1), 158-166.	1-butyl-3-methylimidazolium bromide	1-butyl-3-methylimidazolium	Imidazolium	Bromide	73.01	101.325	97.713	Crystal
1477	Paulechka, Y. U.; Kabo, G. J.; Blokhin, A. V.; Shaplov, A. S.; Lozinskaya, E. I.; Vygodskii, Y. S. (2007) J. Chem. Thermodyn. 39(1), 158-166.	1-butyl-3-methylimidazolium bromide	1-butyl-3-methylimidazolium	Imidazolium	Bromide	75	101.325	99.35	Crystal
1478	Paulechka, Y. U.; Kabo, G. J.; Blokhin, A. V.; Shaplov, A. S.; Lozinskaya, E. I.; Vygodskii, Y. S. (2007) J. Chem. Thermodyn. 39(1), 158-166.	1-butyl-3-methylimidazolium bromide	1-butyl-3-methylimidazolium	Imidazolium	Bromide	76.99	101.325	101.081	Crystal
1479	Paulechka, Y. U.; Kabo, G. J.; Blokhin, A. V.; Shaplov, A. S.; Lozinskaya, E. I.; Vygodskii, Y. S. (2007) J. Chem. Thermodyn. 39(1), 158-166.	1-butyl-3-methylimidazolium bromide	1-butyl-3-methylimidazolium	Imidazolium	Bromide	78.99	101.325	102.779	Crystal
1480	Paulechka, Y. U.; Kabo, G. J.; Blokhin, A. V.; Shaplov, A. S.; Lozinskaya, E. I.; Vygodskii, Y. S. (2007) J. Chem. Thermodyn. 39(1), 158-166.	1-butyl-3-methylimidazolium bromide	1-butyl-3-methylimidazolium	Imidazolium	Bromide	79.88	101.325	103.125	Crystal
1481	Paulechka, Y. U.; Kabo, G. J.; Blokhin, A. V.; Shaplov, A. S.; Lozinskaya, E. I.; Vygodskii, Y. S. (2007) J. Chem. Thermodyn. 39(1), 158-166.	1-butyl-3-methylimidazolium bromide	1-butyl-3-methylimidazolium	Imidazolium	Bromide	80.98	101.325	104.403	Crystal
1482	Paulechka, Y. U.; Kabo, G. J.; Blokhin, A. V.; Shaplov, A. S.; Lozinskaya, E. I.; Vygodskii, Y. S. (2007) J. Chem. Thermodyn. 39(1), 158-166.	1-butyl-3-methylimidazolium bromide	1-butyl-3-methylimidazolium	Imidazolium	Bromide	82.98	101.325	105.637	Crystal
1483	Paulechka, Y. U.; Kabo, G. J.; Blokhin, A. V.; Shaplov, A. S.; Lozinskaya, E. I.; Vygodskii, Y. S. (2007) J. Chem. Thermodyn. 39(1), 158-166.	1-butyl-3-methylimidazolium bromide	1-butyl-3-methylimidazolium	Imidazolium	Bromide	83.34	101.325	105.948	Crystal
1484	Paulechka, Y. U.; Kabo, G. J.; Blokhin, A. V.; Shaplov, A. S.; Lozinskaya, E. I.; Vygodskii, Y. S. (2007) J. Chem. Thermodyn. 39(1), 158-166.	1-butyl-3-methylimidazolium bromide	1-butyl-3-methylimidazolium	Imidazolium	Bromide	84.99	101.325	106.91	Crystal
1485	Paulechka, Y. U.; Kabo, G. J.; Blokhin, A. V.; Shaplov, A. S.; Lozinskaya, E. I.; Vygodskii, Y. S. (2007) J. Chem. Thermodyn. 39(1), 158-166.	1-butyl-3-methylimidazolium bromide	1-butyl-3-methylimidazolium	Imidazolium	Bromide	85.34	101.325	107.223	Crystal
1486	Paulechka, Y. U.; Kabo, G. J.; Blokhin, A. V.; Shaplov, A. S.; Lozinskaya, E. I.; Vygodskii, Y. S. (2007) J. Chem. Thermodyn. 39(1), 158-166.	1-butyl-3-methylimidazolium bromide	1-butyl-3-methylimidazolium	Imidazolium	Bromide	87.34	101.325	108.658	Crystal
1487	Paulechka, Y. U.; Kabo, G. J.; Blokhin, A. V.; Shaplov, A. S.; Lozinskaya, E. I.; Vygodskii, Y. S. (2007) J. Chem. Thermodyn. 39(1), 158-166.	1-butyl-3-methylimidazolium bromide	1-butyl-3-methylimidazolium	Imidazolium	Bromide	89.34	101.325	110.087	Crystal
1488	Paulechka, Y. U.; Kabo, G. J.; Blokhin, A. V.; Shaplov, A. S.; Lozinskaya, E. I.; Vygodskii, Y. S. (2007) J. Chem. Thermodyn. 39(1), 158-166.	1-butyl-3-methylimidazolium bromide	1-butyl-3-methylimidazolium	Imidazolium	Bromide	91.34	101.325	111.544	Crystal
1489	Paulechka, Y. U.; Kabo, G. J.; Blokhin, A. V.; Shaplov, A. S.; Lozinskaya, E. I.; Vygodskii, Y. S. (2007) J. Chem. Thermodyn. 39(1), 158-166.	1-butyl-3-methylimidazolium bromide	1-butyl-3-methylimidazolium	Imidazolium	Bromide	93.34	101.325	112.747	Crystal
1490	Paulechka, Y. U.; Kabo, G. J.; Blokhin, A. V.; Shaplov, A. S.; Lozinskaya, E. I.; Vygodskii, Y. S. (2007) J. Chem. Thermodyn. 39(1), 158-166.	1-butyl-3-methylimidazolium bromide	1-butyl-3-methylimidazolium	Imidazolium	Bromide	95.34	101.325	114.075	Crystal
1491	Paulechka, Y. U.; Kabo, G. J.; Blokhin, A. V.; Shaplov, A. S.; Lozinskaya, E. I.; Vygodskii, Y. S. (2007) J. Chem. Thermodyn. 39(1), 158-166.	1-butyl-3-methylimidazolium bromide	1-butyl-3-methylimidazolium	Imidazolium	Bromide	97.35	101.325	115.458	Crystal
1492	Paulechka, Y. U.; Kabo, G. J.; Blokhin, A. V.; Shaplov, A. S.; Lozinskaya, E. I.; Vygodskii, Y. S. (2007) J. Chem. Thermodyn. 39(1), 158-166.	1-butyl-3-methylimidazolium bromide	1-butyl-3-methylimidazolium	Imidazolium	Bromide	99.35	101.325	116.715	Crystal
1493	Paulechka, Y. U.; Kabo, G. J.; Blokhin, A. V.; Shaplov, A. S.; Lozinskaya, E. I.; Vygodskii, Y. S. (2007) J. Chem. Thermodyn. 39(1), 158-166.	1-butyl-3-methylimidazolium bromide	1-butyl-3-methylimidazolium	Imidazolium	Bromide	101.36	101.325	118.116	Crystal
1494	Paulechka, Y. U.; Kabo, G. J.; Blokhin, A. V.; Shaplov, A. S.; Lozinskaya, E. I.; Vygodskii, Y. S. (2007) J. Chem. Thermodyn. 39(1), 158-166.	1-butyl-3-methylimidazolium bromide	1-butyl-3-methylimidazolium	Imidazolium	Bromide	103.37	101.325	119.579	Crystal
1495	Paulechka, Y. U.; Kabo, G. J.; Blokhin, A. V.; Shaplov, A. S.; Lozinskaya, E. I.; Vygodskii, Y. S. (2007) J. Chem. Thermodyn. 39(1), 158-166.	1-butyl-3-methylimidazolium bromide	1-butyl-3-methylimidazolium	Imidazolium	Bromide	105.39	101.325	120.436	Crystal
1496	Paulechka, Y. U.; Kabo, G. J.; Blokhin, A. V.; Shaplov, A. S.; Lozinskaya, E. I.; Vygodskii, Y. S. (2007) J. Chem. Thermodyn. 39(1), 158-166.	1-butyl-3-methylimidazolium bromide	1-butyl-3-methylimidazolium	Imidazolium	Bromide	107.41	101.325	121.582	Crystal
1497	Paulechka, Y. U.; Kabo, G. J.; Blokhin, A. V.; Shaplov, A. S.; Lozinskaya, E. I.; Vygodskii, Y. S. (2007) J. Chem. Thermodyn. 39(1), 158-166.	1-butyl-3-methylimidazolium bromide	1-butyl-3-methylimidazolium	Imidazolium	Bromide	109.43	101.325	122.776	Crystal
1498	Paulechka, Y. U.; Kabo, G. J.; Blokhin, A. V.; Shaplov, A. S.; Lozinskaya, E. I.; Vygodskii, Y. S. (2007) J. Chem. Thermodyn. 39(1), 158-166.	1-butyl-3-methylimidazolium bromide	1-butyl-3-methylimidazolium	Imidazolium	Bromide	111.44	101.325	123.992	Crystal
1499	Paulechka, Y. U.; Kabo, G. J.; Blokhin, A. V.; Shaplov, A. S.; Lozinskaya, E. I.; Vygodskii, Y. S. (2007) J. Chem. Thermodyn. 39(1), 158-166.	1-butyl-3-methylimidazolium bromide	1-butyl-3-methylimidazolium	Imidazolium	Bromide	113.47	101.325	125.156	Crystal
1500	Paulechka, Y. U.; Kabo, G. J.; Blokhin, A. V.; Shaplov, A. S.; Lozinskaya, E. I.; Vygodskii, Y. S. (2007) J. Chem. Thermodyn. 39(1), 158-166.	1-butyl-3-methylimidazolium bromide	1-butyl-3-methylimidazolium	Imidazolium	Bromide	115.5	101.325	126.62	Crystal
1501	Paulechka, Y. U.; Kabo, G. J.; Blokhin, A. V.; Shaplov, A. S.; Lozinskaya, E. I.; Vygodskii, Y. S. (2007) J. Chem. Thermodyn. 39(1), 158-166.	1-butyl-3-methylimidazolium bromide	1-butyl-3-methylimidazolium	Imidazolium	Bromide	117.53	101.325	127.626	Crystal
1502	Paulechka, Y. U.; Kabo, G. J.; Blokhin, A. V.; Shaplov, A. S.; Lozinskaya, E. I.; Vygodskii, Y. S. (2007) J. Chem. Thermodyn. 39(1), 158-166.	1-butyl-3-methylimidazolium bromide	1-butyl-3-methylimidazolium	Imidazolium	Bromide	119.57	101.325	128.568	Crystal
1503	Paulechka, Y. U.; Kabo, G. J.; Blokhin, A. V.; Shaplov, A. S.; Lozinskaya, E. I.; Vygodskii, Y. S. (2007) J. Chem. Thermodyn. 39(1), 158-166.	1-butyl-3-methylimidazolium bromide	1-butyl-3-methylimidazolium	Imidazolium	Bromide	121.6	101.325	129.714	Crystal
1504	Paulechka, Y. U.; Kabo, G. J.; Blokhin, A. V.; Shaplov, A. S.; Lozinskaya, E. I.; Vygodskii, Y. S. (2007) J. Chem. Thermodyn. 39(1), 158-166.	1-butyl-3-methylimidazolium bromide	1-butyl-3-methylimidazolium	Imidazolium	Bromide	123.63	101.325	131.112	Crystal
1505	Paulechka, Y. U.; Kabo, G. J.; Blokhin, A. V.; Shaplov, A. S.; Lozinskaya, E. I.; Vygodskii, Y. S. (2007) J. Chem. Thermodyn. 39(1), 158-166.	1-butyl-3-methylimidazolium bromide	1-butyl-3-methylimidazolium	Imidazolium	Bromide	125.66	101.325	132.085	Crystal
1506	Paulechka, Y. U.; Kabo, G. J.; Blokhin, A. V.; Shaplov, A. S.; Lozinskaya, E. I.; Vygodskii, Y. S. (2007) J. Chem. Thermodyn. 39(1), 158-166.	1-butyl-3-methylimidazolium bromide	1-butyl-3-methylimidazolium	Imidazolium	Bromide	127.7	101.325	133.099	Crystal
1507	Paulechka, Y. U.; Kabo, G. J.; Blokhin, A. V.; Shaplov, A. S.; Lozinskaya, E. I.; Vygodskii, Y. S. (2007) J. Chem. Thermodyn. 39(1), 158-166.	1-butyl-3-methylimidazolium bromide	1-butyl-3-methylimidazolium	Imidazolium	Bromide	129.73	101.325	134.32	Crystal
1508	Paulechka, Y. U.; Kabo, G. J.; Blokhin, A. V.; Shaplov, A. S.; Lozinskaya, E. I.; Vygodskii, Y. S. (2007) J. Chem. Thermodyn. 39(1), 158-166.	1-butyl-3-methylimidazolium bromide	1-butyl-3-methylimidazolium	Imidazolium	Bromide	131.77	101.325	135.358	Crystal
1509	Paulechka, Y. U.; Kabo, G. J.; Blokhin, A. V.; Shaplov, A. S.; Lozinskaya, E. I.; Vygodskii, Y. S. (2007) J. Chem. Thermodyn. 39(1), 158-166.	1-butyl-3-methylimidazolium bromide	1-butyl-3-methylimidazolium	Imidazolium	Bromide	133.82	101.325	136.373	Crystal
1510	Paulechka, Y. U.; Kabo, G. J.; Blokhin, A. V.; Shaplov, A. S.; Lozinskaya, E. I.; Vygodskii, Y. S. (2007) J. Chem. Thermodyn. 39(1), 158-166.	1-butyl-3-methylimidazolium bromide	1-butyl-3-methylimidazolium	Imidazolium	Bromide	135.86	101.325	137.631	Crystal
1511	Paulechka, Y. U.; Kabo, G. J.; Blokhin, A. V.; Shaplov, A. S.; Lozinskaya, E. I.; Vygodskii, Y. S. (2007) J. Chem. Thermodyn. 39(1), 158-166.	1-butyl-3-methylimidazolium bromide	1-butyl-3-methylimidazolium	Imidazolium	Bromide	137.9	101.325	138.687	Crystal
1512	Paulechka, Y. U.; Kabo, G. J.; Blokhin, A. V.; Shaplov, A. S.; Lozinskaya, E. I.; Vygodskii, Y. S. (2007) J. Chem. Thermodyn. 39(1), 158-166.	1-butyl-3-methylimidazolium bromide	1-butyl-3-methylimidazolium	Imidazolium	Bromide	139.95	101.325	139.774	Crystal
1513	Paulechka, Y. U.; Kabo, G. J.; Blokhin, A. V.; Shaplov, A. S.; Lozinskaya, E. I.; Vygodskii, Y. S. (2007) J. Chem. Thermodyn. 39(1), 158-166.	1-butyl-3-methylimidazolium bromide	1-butyl-3-methylimidazolium	Imidazolium	Bromide	142	101.325	140.946	Crystal
1514	Paulechka, Y. U.; Kabo, G. J.; Blokhin, A. V.; Shaplov, A. S.; Lozinskaya, E. I.; Vygodskii, Y. S. (2007) J. Chem. Thermodyn. 39(1), 158-166.	1-butyl-3-methylimidazolium bromide	1-butyl-3-methylimidazolium	Imidazolium	Bromide	144.05	101.325	142.171	Crystal
1515	Paulechka, Y. U.; Kabo, G. J.; Blokhin, A. V.; Shaplov, A. S.; Lozinskaya, E. I.; Vygodskii, Y. S. (2007) J. Chem. Thermodyn. 39(1), 158-166.	1-butyl-3-methylimidazolium bromide	1-butyl-3-methylimidazolium	Imidazolium	Bromide	146.11	101.325	143.291	Crystal
1516	Paulechka, Y. U.; Kabo, G. J.; Blokhin, A. V.; Shaplov, A. S.; Lozinskaya, E. I.; Vygodskii, Y. S. (2007) J. Chem. Thermodyn. 39(1), 158-166.	1-butyl-3-methylimidazolium bromide	1-butyl-3-methylimidazolium	Imidazolium	Bromide	148.17	101.325	144.042	Crystal
1517	Paulechka, Y. U.; Kabo, G. J.; Blokhin, A. V.; Shaplov, A. S.; Lozinskaya, E. I.; Vygodskii, Y. S. (2007) J. Chem. Thermodyn. 39(1), 158-166.	1-butyl-3-methylimidazolium bromide	1-butyl-3-methylimidazolium	Imidazolium	Bromide	150.23	101.325	145.155	Crystal
1518	Paulechka, Y. U.; Kabo, G. J.; Blokhin, A. V.; Shaplov, A. S.; Lozinskaya, E. I.; Vygodskii, Y. S. (2007) J. Chem. Thermodyn. 39(1), 158-166.	1-butyl-3-methylimidazolium bromide	1-butyl-3-methylimidazolium	Imidazolium	Bromide	152.28	101.325	146.479	Crystal
1519	Paulechka, Y. U.; Kabo, G. J.; Blokhin, A. V.; Shaplov, A. S.; Lozinskaya, E. I.; Vygodskii, Y. S. (2007) J. Chem. Thermodyn. 39(1), 158-166.	1-butyl-3-methylimidazolium bromide	1-butyl-3-methylimidazolium	Imidazolium	Bromide	154.34	101.325	147.774	Crystal
1520	Paulechka, Y. U.; Kabo, G. J.; Blokhin, A. V.; Shaplov, A. S.; Lozinskaya, E. I.; Vygodskii, Y. S. (2007) J. Chem. Thermodyn. 39(1), 158-166.	1-butyl-3-methylimidazolium bromide	1-butyl-3-methylimidazolium	Imidazolium	Bromide	156.4	101.325	148.826	Crystal
1521	Paulechka, Y. U.; Kabo, G. J.; Blokhin, A. V.; Shaplov, A. S.; Lozinskaya, E. I.; Vygodskii, Y. S. (2007) J. Chem. Thermodyn. 39(1), 158-166.	1-butyl-3-methylimidazolium bromide	1-butyl-3-methylimidazolium	Imidazolium	Bromide	158.47	101.325	149.86	Crystal
1522	Paulechka, Y. U.; Kabo, G. J.; Blokhin, A. V.; Shaplov, A. S.; Lozinskaya, E. I.; Vygodskii, Y. S. (2007) J. Chem. Thermodyn. 39(1), 158-166.	1-butyl-3-methylimidazolium bromide	1-butyl-3-methylimidazolium	Imidazolium	Bromide	160.53	101.325	151.028	Crystal
1523	Paulechka, Y. U.; Kabo, G. J.; Blokhin, A. V.; Shaplov, A. S.; Lozinskaya, E. I.; Vygodskii, Y. S. (2007) J. Chem. Thermodyn. 39(1), 158-166.	1-butyl-3-methylimidazolium bromide	1-butyl-3-methylimidazolium	Imidazolium	Bromide	162.59	101.325	152.18	Crystal
1524	Paulechka, Y. U.; Kabo, G. J.; Blokhin, A. V.; Shaplov, A. S.; Lozinskaya, E. I.; Vygodskii, Y. S. (2007) J. Chem. Thermodyn. 39(1), 158-166.	1-butyl-3-methylimidazolium bromide	1-butyl-3-methylimidazolium	Imidazolium	Bromide	164.66	101.325	153.329	Crystal
1525	Paulechka, Y. U.; Kabo, G. J.; Blokhin, A. V.; Shaplov, A. S.; Lozinskaya, E. I.; Vygodskii, Y. S. (2007) J. Chem. Thermodyn. 39(1), 158-166.	1-butyl-3-methylimidazolium bromide	1-butyl-3-methylimidazolium	Imidazolium	Bromide	166.73	101.325	154.42	Crystal
1526	Paulechka, Y. U.; Kabo, G. J.; Blokhin, A. V.; Shaplov, A. S.; Lozinskaya, E. I.; Vygodskii, Y. S. (2007) J. Chem. Thermodyn. 39(1), 158-166.	1-butyl-3-methylimidazolium bromide	1-butyl-3-methylimidazolium	Imidazolium	Bromide	168.79	101.325	155.669	Crystal
1527	Paulechka, Y. U.; Kabo, G. J.; Blokhin, A. V.; Shaplov, A. S.; Lozinskaya, E. I.; Vygodskii, Y. S. (2007) J. Chem. Thermodyn. 39(1), 158-166.	1-butyl-3-methylimidazolium bromide	1-butyl-3-methylimidazolium	Imidazolium	Bromide	170.86	101.325	156.714	Crystal
1528	Paulechka, Y. U.; Kabo, G. J.; Blokhin, A. V.; Shaplov, A. S.; Lozinskaya, E. I.; Vygodskii, Y. S. (2007) J. Chem. Thermodyn. 39(1), 158-166.	1-butyl-3-methylimidazolium bromide	1-butyl-3-methylimidazolium	Imidazolium	Bromide	172.93	101.325	157.834	Crystal
1529	Paulechka, Y. U.; Kabo, G. J.; Blokhin, A. V.; Shaplov, A. S.; Lozinskaya, E. I.; Vygodskii, Y. S. (2007) J. Chem. Thermodyn. 39(1), 158-166.	1-butyl-3-methylimidazolium bromide	1-butyl-3-methylimidazolium	Imidazolium	Bromide	175	101.325	158.999	Crystal
1530	Paulechka, Y. U.; Kabo, G. J.; Blokhin, A. V.; Shaplov, A. S.; Lozinskaya, E. I.; Vygodskii, Y. S. (2007) J. Chem. Thermodyn. 39(1), 158-166.	1-butyl-3-methylimidazolium bromide	1-butyl-3-methylimidazolium	Imidazolium	Bromide	177.07	101.325	160.167	Crystal
1531	Paulechka, Y. U.; Kabo, G. J.; Blokhin, A. V.; Shaplov, A. S.; Lozinskaya, E. I.; Vygodskii, Y. S. (2007) J. Chem. Thermodyn. 39(1), 158-166.	1-butyl-3-methylimidazolium bromide	1-butyl-3-methylimidazolium	Imidazolium	Bromide	179.15	101.325	161.405	Crystal
1532	Paulechka, Y. U.; Kabo, G. J.; Blokhin, A. V.; Shaplov, A. S.; Lozinskaya, E. I.; Vygodskii, Y. S. (2007) J. Chem. Thermodyn. 39(1), 158-166.	1-butyl-3-methylimidazolium bromide	1-butyl-3-methylimidazolium	Imidazolium	Bromide	181.23	101.325	162.527	Crystal
1533	Paulechka, Y. U.; Kabo, G. J.; Blokhin, A. V.; Shaplov, A. S.; Lozinskaya, E. I.; Vygodskii, Y. S. (2007) J. Chem. Thermodyn. 39(1), 158-166.	1-butyl-3-methylimidazolium bromide	1-butyl-3-methylimidazolium	Imidazolium	Bromide	183.3	101.325	163.735	Crystal
1534	Paulechka, Y. U.; Kabo, G. J.; Blokhin, A. V.; Shaplov, A. S.; Lozinskaya, E. I.; Vygodskii, Y. S. (2007) J. Chem. Thermodyn. 39(1), 158-166.	1-butyl-3-methylimidazolium bromide	1-butyl-3-methylimidazolium	Imidazolium	Bromide	185.38	101.325	164.892	Crystal
1535	Paulechka, Y. U.; Kabo, G. J.; Blokhin, A. V.; Shaplov, A. S.; Lozinskaya, E. I.; Vygodskii, Y. S. (2007) J. Chem. Thermodyn. 39(1), 158-166.	1-butyl-3-methylimidazolium bromide	1-butyl-3-methylimidazolium	Imidazolium	Bromide	187.45	101.325	166.261	Crystal
1536	Paulechka, Y. U.; Kabo, G. J.; Blokhin, A. V.; Shaplov, A. S.; Lozinskaya, E. I.; Vygodskii, Y. S. (2007) J. Chem. Thermodyn. 39(1), 158-166.	1-butyl-3-methylimidazolium bromide	1-butyl-3-methylimidazolium	Imidazolium	Bromide	189.53	101.325	167.348	Crystal
1537	Paulechka, Y. U.; Kabo, G. J.; Blokhin, A. V.; Shaplov, A. S.; Lozinskaya, E. I.; Vygodskii, Y. S. (2007) J. Chem. Thermodyn. 39(1), 158-166.	1-butyl-3-methylimidazolium bromide	1-butyl-3-methylimidazolium	Imidazolium	Bromide	191.61	101.325	168.455	Crystal
1538	Paulechka, Y. U.; Kabo, G. J.; Blokhin, A. V.; Shaplov, A. S.; Lozinskaya, E. I.; Vygodskii, Y. S. (2007) J. Chem. Thermodyn. 39(1), 158-166.	1-butyl-3-methylimidazolium bromide	1-butyl-3-methylimidazolium	Imidazolium	Bromide	193.69	101.325	169.622	Crystal
1539	Paulechka, Y. U.; Kabo, G. J.; Blokhin, A. V.; Shaplov, A. S.; Lozinskaya, E. I.; Vygodskii, Y. S. (2007) J. Chem. Thermodyn. 39(1), 158-166.	1-butyl-3-methylimidazolium bromide	1-butyl-3-methylimidazolium	Imidazolium	Bromide	195.77	101.325	170.972	Crystal
1540	Paulechka, Y. U.; Kabo, G. J.; Blokhin, A. V.; Shaplov, A. S.; Lozinskaya, E. I.; Vygodskii, Y. S. (2007) J. Chem. Thermodyn. 39(1), 158-166.	1-butyl-3-methylimidazolium bromide	1-butyl-3-methylimidazolium	Imidazolium	Bromide	197.85	101.325	172.333	Crystal
1541	Paulechka, Y. U.; Kabo, G. J.; Blokhin, A. V.; Shaplov, A. S.; Lozinskaya, E. I.; Vygodskii, Y. S. (2007) J. Chem. Thermodyn. 39(1), 158-166.	1-butyl-3-methylimidazolium bromide	1-butyl-3-methylimidazolium	Imidazolium	Bromide	199.93	101.325	173.549	Crystal
1542	Paulechka, Y. U.; Kabo, G. J.; Blokhin, A. V.; Shaplov, A. S.; Lozinskaya, E. I.; Vygodskii, Y. S. (2007) J. Chem. Thermodyn. 39(1), 158-166.	1-butyl-3-methylimidazolium bromide	1-butyl-3-methylimidazolium	Imidazolium	Bromide	202.01	101.325	174.87	Crystal
1543	Paulechka, Y. U.; Kabo, G. J.; Blokhin, A. V.; Shaplov, A. S.; Lozinskaya, E. I.; Vygodskii, Y. S. (2007) J. Chem. Thermodyn. 39(1), 158-166.	1-butyl-3-methylimidazolium bromide	1-butyl-3-methylimidazolium	Imidazolium	Bromide	204.09	101.325	176.172	Crystal
1544	Paulechka, Y. U.; Kabo, G. J.; Blokhin, A. V.; Shaplov, A. S.; Lozinskaya, E. I.; Vygodskii, Y. S. (2007) J. Chem. Thermodyn. 39(1), 158-166.	1-butyl-3-methylimidazolium bromide	1-butyl-3-methylimidazolium	Imidazolium	Bromide	206.18	101.325	177.522	Crystal
1545	Paulechka, Y. U.; Kabo, G. J.; Blokhin, A. V.; Shaplov, A. S.; Lozinskaya, E. I.; Vygodskii, Y. S. (2007) J. Chem. Thermodyn. 39(1), 158-166.	1-butyl-3-methylimidazolium bromide	1-butyl-3-methylimidazolium	Imidazolium	Bromide	208.26	101.325	178.867	Crystal
1546	Paulechka, Y. U.; Kabo, G. J.; Blokhin, A. V.; Shaplov, A. S.; Lozinskaya, E. I.; Vygodskii, Y. S. (2007) J. Chem. Thermodyn. 39(1), 158-166.	1-butyl-3-methylimidazolium bromide	1-butyl-3-methylimidazolium	Imidazolium	Bromide	210.34	101.325	180.272	Crystal
1547	Paulechka, Y. U.; Kabo, G. J.; Blokhin, A. V.; Shaplov, A. S.; Lozinskaya, E. I.; Vygodskii, Y. S. (2007) J. Chem. Thermodyn. 39(1), 158-166.	1-butyl-3-methylimidazolium bromide	1-butyl-3-methylimidazolium	Imidazolium	Bromide	212.44	101.325	181.753	Crystal
1548	Paulechka, Y. U.; Kabo, G. J.; Blokhin, A. V.; Shaplov, A. S.; Lozinskaya, E. I.; Vygodskii, Y. S. (2007) J. Chem. Thermodyn. 39(1), 158-166.	1-butyl-3-methylimidazolium bromide	1-butyl-3-methylimidazolium	Imidazolium	Bromide	214.52	101.325	183.243	Crystal
1549	Paulechka, Y. U.; Kabo, G. J.; Blokhin, A. V.; Shaplov, A. S.; Lozinskaya, E. I.; Vygodskii, Y. S. (2007) J. Chem. Thermodyn. 39(1), 158-166.	1-butyl-3-methylimidazolium bromide	1-butyl-3-methylimidazolium	Imidazolium	Bromide	216.61	101.325	184.619	Crystal
1550	Paulechka, Y. U.; Kabo, G. J.; Blokhin, A. V.; Shaplov, A. S.; Lozinskaya, E. I.; Vygodskii, Y. S. (2007) J. Chem. Thermodyn. 39(1), 158-166.	1-butyl-3-methylimidazolium bromide	1-butyl-3-methylimidazolium	Imidazolium	Bromide	218.7	101.325	186.057	Crystal
1551	Paulechka, Y. U.; Kabo, G. J.; Blokhin, A. V.; Shaplov, A. S.; Lozinskaya, E. I.; Vygodskii, Y. S. (2007) J. Chem. Thermodyn. 39(1), 158-166.	1-butyl-3-methylimidazolium bromide	1-butyl-3-methylimidazolium	Imidazolium	Bromide	220.79	101.325	187.317	Crystal
1552	Paulechka, Y. U.; Kabo, G. J.; Blokhin, A. V.; Shaplov, A. S.; Lozinskaya, E. I.; Vygodskii, Y. S. (2007) J. Chem. Thermodyn. 39(1), 158-166.	1-butyl-3-methylimidazolium bromide	1-butyl-3-methylimidazolium	Imidazolium	Bromide	222.88	101.325	188.662	Crystal
1553	Paulechka, Y. U.; Kabo, G. J.; Blokhin, A. V.; Shaplov, A. S.; Lozinskaya, E. I.; Vygodskii, Y. S. (2007) J. Chem. Thermodyn. 39(1), 158-166.	1-butyl-3-methylimidazolium bromide	1-butyl-3-methylimidazolium	Imidazolium	Bromide	224.97	101.325	190.049	Crystal
1554	Paulechka, Y. U.; Kabo, G. J.; Blokhin, A. V.; Shaplov, A. S.; Lozinskaya, E. I.; Vygodskii, Y. S. (2007) J. Chem. Thermodyn. 39(1), 158-166.	1-butyl-3-methylimidazolium bromide	1-butyl-3-methylimidazolium	Imidazolium	Bromide	227.06	101.325	191.535	Crystal
1555	Paulechka, Y. U.; Kabo, G. J.; Blokhin, A. V.; Shaplov, A. S.; Lozinskaya, E. I.; Vygodskii, Y. S. (2007) J. Chem. Thermodyn. 39(1), 158-166.	1-butyl-3-methylimidazolium bromide	1-butyl-3-methylimidazolium	Imidazolium	Bromide	229.15	101.325	192.847	Crystal
1556	Paulechka, Y. U.; Kabo, G. J.; Blokhin, A. V.; Shaplov, A. S.; Lozinskaya, E. I.; Vygodskii, Y. S. (2007) J. Chem. Thermodyn. 39(1), 158-166.	1-butyl-3-methylimidazolium bromide	1-butyl-3-methylimidazolium	Imidazolium	Bromide	231.24	101.325	194.129	Crystal
1557	Paulechka, Y. U.; Kabo, G. J.; Blokhin, A. V.; Shaplov, A. S.; Lozinskaya, E. I.; Vygodskii, Y. S. (2007) J. Chem. Thermodyn. 39(1), 158-166.	1-butyl-3-methylimidazolium bromide	1-butyl-3-methylimidazolium	Imidazolium	Bromide	233.34	101.325	195.599	Crystal
1558	Paulechka, Y. U.; Kabo, G. J.; Blokhin, A. V.; Shaplov, A. S.; Lozinskaya, E. I.; Vygodskii, Y. S. (2007) J. Chem. Thermodyn. 39(1), 158-166.	1-butyl-3-methylimidazolium bromide	1-butyl-3-methylimidazolium	Imidazolium	Bromide	235.43	101.325	196.859	Crystal
1559	Paulechka, Y. U.; Kabo, G. J.; Blokhin, A. V.; Shaplov, A. S.; Lozinskaya, E. I.; Vygodskii, Y. S. (2007) J. Chem. Thermodyn. 39(1), 158-166.	1-butyl-3-methylimidazolium bromide	1-butyl-3-methylimidazolium	Imidazolium	Bromide	237.53	101.325	197.999	Crystal
1560	Paulechka, Y. U.; Kabo, G. J.; Blokhin, A. V.; Shaplov, A. S.; Lozinskaya, E. I.; Vygodskii, Y. S. (2007) J. Chem. Thermodyn. 39(1), 158-166.	1-butyl-3-methylimidazolium bromide	1-butyl-3-methylimidazolium	Imidazolium	Bromide	239.63	101.325	199.4	Crystal
1561	Paulechka, Y. U.; Kabo, G. J.; Blokhin, A. V.; Shaplov, A. S.; Lozinskaya, E. I.; Vygodskii, Y. S. (2007) J. Chem. Thermodyn. 39(1), 158-166.	1-butyl-3-methylimidazolium bromide	1-butyl-3-methylimidazolium	Imidazolium	Bromide	241.72	101.325	200.9	Crystal
1562	Paulechka, Y. U.; Kabo, G. J.; Blokhin, A. V.; Shaplov, A. S.; Lozinskaya, E. I.; Vygodskii, Y. S. (2007) J. Chem. Thermodyn. 39(1), 158-166.	1-butyl-3-methylimidazolium bromide	1-butyl-3-methylimidazolium	Imidazolium	Bromide	243.82	101.325	202.4	Crystal
1563	Paulechka, Y. U.; Kabo, G. J.; Blokhin, A. V.; Shaplov, A. S.; Lozinskaya, E. I.; Vygodskii, Y. S. (2007) J. Chem. Thermodyn. 39(1), 158-166.	1-butyl-3-methylimidazolium bromide	1-butyl-3-methylimidazolium	Imidazolium	Bromide	245.93	101.325	203.7	Crystal
1564	Paulechka, Y. U.; Kabo, G. J.; Blokhin, A. V.; Shaplov, A. S.; Lozinskaya, E. I.; Vygodskii, Y. S. (2007) J. Chem. Thermodyn. 39(1), 158-166.	1-butyl-3-methylimidazolium bromide	1-butyl-3-methylimidazolium	Imidazolium	Bromide	248.03	101.325	205.1	Crystal
1565	Paulechka, Y. U.; Kabo, G. J.; Blokhin, A. V.; Shaplov, A. S.; Lozinskaya, E. I.; Vygodskii, Y. S. (2007) J. Chem. Thermodyn. 39(1), 158-166.	1-butyl-3-methylimidazolium bromide	1-butyl-3-methylimidazolium	Imidazolium	Bromide	250.12	101.325	206.6	Crystal
1566	Paulechka, Y. U.; Kabo, G. J.; Blokhin, A. V.; Shaplov, A. S.; Lozinskaya, E. I.; Vygodskii, Y. S. (2007) J. Chem. Thermodyn. 39(1), 158-166.	1-butyl-3-methylimidazolium bromide	1-butyl-3-methylimidazolium	Imidazolium	Bromide	252.22	101.325	208	Crystal
1567	Paulechka, Y. U.; Kabo, G. J.; Blokhin, A. V.; Shaplov, A. S.; Lozinskaya, E. I.; Vygodskii, Y. S. (2007) J. Chem. Thermodyn. 39(1), 158-166.	1-butyl-3-methylimidazolium bromide	1-butyl-3-methylimidazolium	Imidazolium	Bromide	254.32	101.325	209.5	Crystal
1568	Paulechka, Y. U.; Kabo, G. J.; Blokhin, A. V.; Shaplov, A. S.; Lozinskaya, E. I.; Vygodskii, Y. S. (2007) J. Chem. Thermodyn. 39(1), 158-166.	1-butyl-3-methylimidazolium bromide	1-butyl-3-methylimidazolium	Imidazolium	Bromide	256.43	101.325	211	Crystal
1569	Paulechka, Y. U.; Kabo, G. J.; Blokhin, A. V.; Shaplov, A. S.; Lozinskaya, E. I.; Vygodskii, Y. S. (2007) J. Chem. Thermodyn. 39(1), 158-166.	1-butyl-3-methylimidazolium bromide	1-butyl-3-methylimidazolium	Imidazolium	Bromide	258.53	101.325	212.5	Crystal
1570	Paulechka, Y. U.; Kabo, G. J.; Blokhin, A. V.; Shaplov, A. S.; Lozinskaya, E. I.; Vygodskii, Y. S. (2007) J. Chem. Thermodyn. 39(1), 158-166.	1-butyl-3-methylimidazolium bromide	1-butyl-3-methylimidazolium	Imidazolium	Bromide	260.63	101.325	214	Crystal
1571	Paulechka, Y. U.; Kabo, G. J.; Blokhin, A. V.; Shaplov, A. S.; Lozinskaya, E. I.; Vygodskii, Y. S. (2007) J. Chem. Thermodyn. 39(1), 158-166.	1-butyl-3-methylimidazolium bromide	1-butyl-3-methylimidazolium	Imidazolium	Bromide	262.74	101.325	215.5	Crystal
1572	Paulechka, Y. U.; Kabo, G. J.; Blokhin, A. V.; Shaplov, A. S.; Lozinskaya, E. I.; Vygodskii, Y. S. (2007) J. Chem. Thermodyn. 39(1), 158-166.	1-butyl-3-methylimidazolium bromide	1-butyl-3-methylimidazolium	Imidazolium	Bromide	264.84	101.325	217.2	Crystal
1573	Paulechka, Y. U.; Kabo, G. J.; Blokhin, A. V.; Shaplov, A. S.; Lozinskaya, E. I.; Vygodskii, Y. S. (2007) J. Chem. Thermodyn. 39(1), 158-166.	1-butyl-3-methylimidazolium bromide	1-butyl-3-methylimidazolium	Imidazolium	Bromide	266.93	101.325	218.7	Crystal
1574	Paulechka, Y. U.; Kabo, G. J.; Blokhin, A. V.; Shaplov, A. S.; Lozinskaya, E. I.; Vygodskii, Y. S. (2007) J. Chem. Thermodyn. 39(1), 158-166.	1-butyl-3-methylimidazolium bromide	1-butyl-3-methylimidazolium	Imidazolium	Bromide	269.03	101.325	220.2	Crystal
1575	Paulechka, Y. U.; Kabo, G. J.; Blokhin, A. V.; Shaplov, A. S.; Lozinskaya, E. I.; Vygodskii, Y. S. (2007) J. Chem. Thermodyn. 39(1), 158-166.	1-butyl-3-methylimidazolium bromide	1-butyl-3-methylimidazolium	Imidazolium	Bromide	271.12	101.325	222.1	Crystal
1576	Paulechka, Y. U.; Kabo, G. J.; Blokhin, A. V.; Shaplov, A. S.; Lozinskaya, E. I.; Vygodskii, Y. S. (2007) J. Chem. Thermodyn. 39(1), 158-166.	1-butyl-3-methylimidazolium bromide	1-butyl-3-methylimidazolium	Imidazolium	Bromide	273.22	101.325	224	Crystal
1577	Paulechka, Y. U.; Kabo, G. J.; Blokhin, A. V.; Shaplov, A. S.; Lozinskaya, E. I.; Vygodskii, Y. S. (2007) J. Chem. Thermodyn. 39(1), 158-166.	1-butyl-3-methylimidazolium bromide	1-butyl-3-methylimidazolium	Imidazolium	Bromide	275.33	101.325	225.3	Crystal
1578	Paulechka, Y. U.; Kabo, G. J.; Blokhin, A. V.; Shaplov, A. S.; Lozinskaya, E. I.; Vygodskii, Y. S. (2007) J. Chem. Thermodyn. 39(1), 158-166.	1-butyl-3-methylimidazolium bromide	1-butyl-3-methylimidazolium	Imidazolium	Bromide	277.43	101.325	227.1	Crystal
1579	Paulechka, Y. U.; Kabo, G. J.; Blokhin, A. V.; Shaplov, A. S.; Lozinskaya, E. I.; Vygodskii, Y. S. (2007) J. Chem. Thermodyn. 39(1), 158-166.	1-butyl-3-methylimidazolium bromide	1-butyl-3-methylimidazolium	Imidazolium	Bromide	279.55	101.325	228.4	Crystal
1580	Paulechka, Y. U.; Kabo, G. J.; Blokhin, A. V.; Shaplov, A. S.; Lozinskaya, E. I.; Vygodskii, Y. S. (2007) J. Chem. Thermodyn. 39(1), 158-166.	1-butyl-3-methylimidazolium bromide	1-butyl-3-methylimidazolium	Imidazolium	Bromide	281.65	101.325	230	Crystal
1581	Paulechka, Y. U.; Kabo, G. J.; Blokhin, A. V.; Shaplov, A. S.; Lozinskaya, E. I.; Vygodskii, Y. S. (2007) J. Chem. Thermodyn. 39(1), 158-166.	1-butyl-3-methylimidazolium bromide	1-butyl-3-methylimidazolium	Imidazolium	Bromide	283.76	101.325	231.6	Crystal
1582	Paulechka, Y. U.; Kabo, G. J.; Blokhin, A. V.; Shaplov, A. S.; Lozinskaya, E. I.; Vygodskii, Y. S. (2007) J. Chem. Thermodyn. 39(1), 158-166.	1-butyl-3-methylimidazolium bromide	1-butyl-3-methylimidazolium	Imidazolium	Bromide	285.86	101.325	232.8	Crystal
1583	Paulechka, Y. U.; Kabo, G. J.; Blokhin, A. V.; Shaplov, A. S.; Lozinskaya, E. I.; Vygodskii, Y. S. (2007) J. Chem. Thermodyn. 39(1), 158-166.	1-butyl-3-methylimidazolium bromide	1-butyl-3-methylimidazolium	Imidazolium	Bromide	287.97	101.325	234.5	Crystal
1584	Paulechka, Y. U.; Kabo, G. J.; Blokhin, A. V.; Shaplov, A. S.; Lozinskaya, E. I.; Vygodskii, Y. S. (2007) J. Chem. Thermodyn. 39(1), 158-166.	1-butyl-3-methylimidazolium bromide	1-butyl-3-methylimidazolium	Imidazolium	Bromide	290.08	101.325	236.1	Crystal
1585	Paulechka, Y. U.; Kabo, G. J.; Blokhin, A. V.; Shaplov, A. S.; Lozinskaya, E. I.; Vygodskii, Y. S. (2007) J. Chem. Thermodyn. 39(1), 158-166.	1-butyl-3-methylimidazolium bromide	1-butyl-3-methylimidazolium	Imidazolium	Bromide	292.19	101.325	237.6	Crystal
1586	Paulechka, Y. U.; Kabo, G. J.; Blokhin, A. V.; Shaplov, A. S.; Lozinskaya, E. I.; Vygodskii, Y. S. (2007) J. Chem. Thermodyn. 39(1), 158-166.	1-butyl-3-methylimidazolium bromide	1-butyl-3-methylimidazolium	Imidazolium	Bromide	294.31	101.325	239.4	Crystal
1587	Paulechka, Y. U.; Kabo, G. J.; Blokhin, A. V.; Shaplov, A. S.; Lozinskaya, E. I.; Vygodskii, Y. S. (2007) J. Chem. Thermodyn. 39(1), 158-166.	1-butyl-3-methylimidazolium bromide	1-butyl-3-methylimidazolium	Imidazolium	Bromide	296.42	101.325	241.1	Crystal
1588	Paulechka, Y. U.; Kabo, G. J.; Blokhin, A. V.; Shaplov, A. S.; Lozinskaya, E. I.; Vygodskii, Y. S. (2007) J. Chem. Thermodyn. 39(1), 158-166.	1-butyl-3-methylimidazolium bromide	1-butyl-3-methylimidazolium	Imidazolium	Bromide	298.54	101.325	243.4	Crystal
1589	Paulechka, Y. U.; Kabo, G. J.; Blokhin, A. V.; Shaplov, A. S.; Lozinskaya, E. I.; Vygodskii, Y. S. (2007) J. Chem. Thermodyn. 39(1), 158-166.	1-butyl-3-methylimidazolium bromide	1-butyl-3-methylimidazolium	Imidazolium	Bromide	300.66	101.325	245.1	Crystal
1590	Paulechka, Y. U.; Kabo, G. J.; Blokhin, A. V.; Shaplov, A. S.; Lozinskaya, E. I.; Vygodskii, Y. S. (2007) J. Chem. Thermodyn. 39(1), 158-166.	1-butyl-3-methylimidazolium bromide	1-butyl-3-methylimidazolium	Imidazolium	Bromide	302.78	101.325	248	Crystal
1591	Paulechka, Y. U.; Kabo, G. J.; Blokhin, A. V.; Shaplov, A. S.; Lozinskaya, E. I.; Vygodskii, Y. S. (2007) J. Chem. Thermodyn. 39(1), 158-166.	1-butyl-3-methylimidazolium bromide	1-butyl-3-methylimidazolium	Imidazolium	Bromide	304.91	101.325	249.8	Crystal
1592	Paulechka, Y. U.; Kabo, G. J.; Blokhin, A. V.; Shaplov, A. S.; Lozinskaya, E. I.; Vygodskii, Y. S. (2007) J. Chem. Thermodyn. 39(1), 158-166.	1-butyl-3-methylimidazolium bromide	1-butyl-3-methylimidazolium	Imidazolium	Bromide	308.84	101.325	254.2	Crystal
1593	Paulechka, Y. U.; Kabo, G. J.; Blokhin, A. V.; Shaplov, A. S.; Lozinskaya, E. I.; Vygodskii, Y. S. (2007) J. Chem. Thermodyn. 39(1), 158-166.	1-butyl-3-methylimidazolium bromide	1-butyl-3-methylimidazolium	Imidazolium	Bromide	312.32	101.325	258.7	Crystal
1594	Paulechka, Y. U.; Kabo, G. J.; Blokhin, A. V.; Shaplov, A. S.; Lozinskaya, E. I.; Vygodskii, Y. S. (2007) J. Chem. Thermodyn. 39(1), 158-166.	1-butyl-3-methylimidazolium bromide	1-butyl-3-methylimidazolium	Imidazolium	Bromide	314.44	101.325	261.9	Crystal
1595	Van Oort, M. J. M.; White, M. A. (1988) Ber. Bunsen-Ges. Phys. Chem. 92, 168.	didecylammonium chloride	didecylammonium	Ammonium	Chloride	52.24	101.325	124.7	Crystal 2
1596	Van Oort, M. J. M.; White, M. A. (1988) Ber. Bunsen-Ges. Phys. Chem. 92, 168.	didecylammonium chloride	didecylammonium	Ammonium	Chloride	57.107	101.325	139.9	Crystal 2
1597	Van Oort, M. J. M.; White, M. A. (1988) Ber. Bunsen-Ges. Phys. Chem. 92, 168.	didecylammonium chloride	didecylammonium	Ammonium	Chloride	61.743	101.325	152.9	Crystal 2
1598	Van Oort, M. J. M.; White, M. A. (1988) Ber. Bunsen-Ges. Phys. Chem. 92, 168.	didecylammonium chloride	didecylammonium	Ammonium	Chloride	66.229	101.325	164.9	Crystal 2
1599	Van Oort, M. J. M.; White, M. A. (1988) Ber. Bunsen-Ges. Phys. Chem. 92, 168.	didecylammonium chloride	didecylammonium	Ammonium	Chloride	70.618	101.325	176.7	Crystal 2
1600	Van Oort, M. J. M.; White, M. A. (1988) Ber. Bunsen-Ges. Phys. Chem. 92, 168.	didecylammonium chloride	didecylammonium	Ammonium	Chloride	74.942	101.325	187	Crystal 2
1601	Van Oort, M. J. M.; White, M. A. (1988) Ber. Bunsen-Ges. Phys. Chem. 92, 168.	didecylammonium chloride	didecylammonium	Ammonium	Chloride	79.222	101.325	194.1	Crystal 2
1602	Van Oort, M. J. M.; White, M. A. (1988) Ber. Bunsen-Ges. Phys. Chem. 92, 168.	didecylammonium chloride	didecylammonium	Ammonium	Chloride	82.748	101.325	207.3	Crystal 2
1603	Van Oort, M. J. M.; White, M. A. (1988) Ber. Bunsen-Ges. Phys. Chem. 92, 168.	didecylammonium chloride	didecylammonium	Ammonium	Chloride	83.41	101.325	206.9	Crystal 2
1604	Van Oort, M. J. M.; White, M. A. (1988) Ber. Bunsen-Ges. Phys. Chem. 92, 168.	didecylammonium chloride	didecylammonium	Ammonium	Chloride	84.608	101.325	239.6	Crystal 2
1605	Van Oort, M. J. M.; White, M. A. (1988) Ber. Bunsen-Ges. Phys. Chem. 92, 168.	didecylammonium chloride	didecylammonium	Ammonium	Chloride	85.08	101.325	212.2	Crystal 2
1606	Van Oort, M. J. M.; White, M. A. (1988) Ber. Bunsen-Ges. Phys. Chem. 92, 168.	didecylammonium chloride	didecylammonium	Ammonium	Chloride	86.155	101.325	214	Crystal 2
1607	Van Oort, M. J. M.; White, M. A. (1988) Ber. Bunsen-Ges. Phys. Chem. 92, 168.	didecylammonium chloride	didecylammonium	Ammonium	Chloride	87.629	101.325	216.9	Crystal 2
1608	Van Oort, M. J. M.; White, M. A. (1988) Ber. Bunsen-Ges. Phys. Chem. 92, 168.	didecylammonium chloride	didecylammonium	Ammonium	Chloride	87.913	101.325	222	Crystal 2
1609	Van Oort, M. J. M.; White, M. A. (1988) Ber. Bunsen-Ges. Phys. Chem. 92, 168.	didecylammonium chloride	didecylammonium	Ammonium	Chloride	89.843	101.325	222.7	Crystal 2
1610	Van Oort, M. J. M.; White, M. A. (1988) Ber. Bunsen-Ges. Phys. Chem. 92, 168.	didecylammonium chloride	didecylammonium	Ammonium	Chloride	91.841	101.325	227.1	Crystal 2
1611	Van Oort, M. J. M.; White, M. A. (1988) Ber. Bunsen-Ges. Phys. Chem. 92, 168.	didecylammonium chloride	didecylammonium	Ammonium	Chloride	91.878	101.325	227.1	Crystal 2
1612	Van Oort, M. J. M.; White, M. A. (1988) Ber. Bunsen-Ges. Phys. Chem. 92, 168.	didecylammonium chloride	didecylammonium	Ammonium	Chloride	92.634	101.325	236.2	Crystal 2
1613	Van Oort, M. J. M.; White, M. A. (1988) Ber. Bunsen-Ges. Phys. Chem. 92, 168.	didecylammonium chloride	didecylammonium	Ammonium	Chloride	92.961	101.325	229.6	Crystal 2
1614	Van Oort, M. J. M.; White, M. A. (1988) Ber. Bunsen-Ges. Phys. Chem. 92, 168.	didecylammonium chloride	didecylammonium	Ammonium	Chloride	94.726	101.325	233	Crystal 2
1615	Van Oort, M. J. M.; White, M. A. (1988) Ber. Bunsen-Ges. Phys. Chem. 92, 168.	didecylammonium chloride	didecylammonium	Ammonium	Chloride	96.057	101.325	235.5	Crystal 2
1616	Van Oort, M. J. M.; White, M. A. (1988) Ber. Bunsen-Ges. Phys. Chem. 92, 168.	didecylammonium chloride	didecylammonium	Ammonium	Chloride	96.671	101.325	236.5	Crystal 2
1617	Van Oort, M. J. M.; White, M. A. (1988) Ber. Bunsen-Ges. Phys. Chem. 92, 168.	didecylammonium chloride	didecylammonium	Ammonium	Chloride	98.676	101.325	240	Crystal 2
1618	Van Oort, M. J. M.; White, M. A. (1988) Ber. Bunsen-Ges. Phys. Chem. 92, 168.	didecylammonium chloride	didecylammonium	Ammonium	Chloride	99.777	101.325	243	Crystal 2
1619	Van Oort, M. J. M.; White, M. A. (1988) Ber. Bunsen-Ges. Phys. Chem. 92, 168.	didecylammonium chloride	didecylammonium	Ammonium	Chloride	99.823	101.325	248.6	Crystal 2
1620	Van Oort, M. J. M.; White, M. A. (1988) Ber. Bunsen-Ges. Phys. Chem. 92, 168.	didecylammonium chloride	didecylammonium	Ammonium	Chloride	100.26	101.325	242.8	Crystal 2
1621	Van Oort, M. J. M.; White, M. A. (1988) Ber. Bunsen-Ges. Phys. Chem. 92, 168.	didecylammonium chloride	didecylammonium	Ammonium	Chloride	101.56	101.325	247.7	Crystal 2
1622	Van Oort, M. J. M.; White, M. A. (1988) Ber. Bunsen-Ges. Phys. Chem. 92, 168.	didecylammonium chloride	didecylammonium	Ammonium	Chloride	103.42	101.325	248.4	Crystal 2
1623	Van Oort, M. J. M.; White, M. A. (1988) Ber. Bunsen-Ges. Phys. Chem. 92, 168.	didecylammonium chloride	didecylammonium	Ammonium	Chloride	104.46	101.325	250.8	Crystal 2
1624	Van Oort, M. J. M.; White, M. A. (1988) Ber. Bunsen-Ges. Phys. Chem. 92, 168.	didecylammonium chloride	didecylammonium	Ammonium	Chloride	105.48	101.325	252.4	Crystal 2
1625	Van Oort, M. J. M.; White, M. A. (1988) Ber. Bunsen-Ges. Phys. Chem. 92, 168.	didecylammonium chloride	didecylammonium	Ammonium	Chloride	106.61	101.325	254.5	Crystal 2
1626	Van Oort, M. J. M.; White, M. A. (1988) Ber. Bunsen-Ges. Phys. Chem. 92, 168.	didecylammonium chloride	didecylammonium	Ammonium	Chloride	106.78	101.325	261.9	Crystal 2
1627	Van Oort, M. J. M.; White, M. A. (1988) Ber. Bunsen-Ges. Phys. Chem. 92, 168.	didecylammonium chloride	didecylammonium	Ammonium	Chloride	108.43	101.325	260	Crystal 2
1628	Van Oort, M. J. M.; White, M. A. (1988) Ber. Bunsen-Ges. Phys. Chem. 92, 168.	didecylammonium chloride	didecylammonium	Ammonium	Chloride	108.69	101.325	257.6	Crystal 2
1629	Van Oort, M. J. M.; White, M. A. (1988) Ber. Bunsen-Ges. Phys. Chem. 92, 168.	didecylammonium chloride	didecylammonium	Ammonium	Chloride	110.19	101.325	260.3	Crystal 2
1630	Van Oort, M. J. M.; White, M. A. (1988) Ber. Bunsen-Ges. Phys. Chem. 92, 168.	didecylammonium chloride	didecylammonium	Ammonium	Chloride	112.33	101.325	263.9	Crystal 2
1631	Van Oort, M. J. M.; White, M. A. (1988) Ber. Bunsen-Ges. Phys. Chem. 92, 168.	didecylammonium chloride	didecylammonium	Ammonium	Chloride	112.9	101.325	264.7	Crystal 2
1632	Van Oort, M. J. M.; White, M. A. (1988) Ber. Bunsen-Ges. Phys. Chem. 92, 168.	didecylammonium chloride	didecylammonium	Ammonium	Chloride	113.46	101.325	265.3	Crystal 2
1633	Van Oort, M. J. M.; White, M. A. (1988) Ber. Bunsen-Ges. Phys. Chem. 92, 168.	didecylammonium chloride	didecylammonium	Ammonium	Chloride	113.66	101.325	273.8	Crystal 2
1634	Van Oort, M. J. M.; White, M. A. (1988) Ber. Bunsen-Ges. Phys. Chem. 92, 168.	didecylammonium chloride	didecylammonium	Ammonium	Chloride	117	101.325	270.4	Crystal 2
1635	Van Oort, M. J. M.; White, M. A. (1988) Ber. Bunsen-Ges. Phys. Chem. 92, 168.	didecylammonium chloride	didecylammonium	Ammonium	Chloride	117.12	101.325	267.5	Crystal 2
1636	Van Oort, M. J. M.; White, M. A. (1988) Ber. Bunsen-Ges. Phys. Chem. 92, 168.	didecylammonium chloride	didecylammonium	Ammonium	Chloride	119.21	101.325	274.5	Crystal 2
1637	Van Oort, M. J. M.; White, M. A. (1988) Ber. Bunsen-Ges. Phys. Chem. 92, 168.	didecylammonium chloride	didecylammonium	Ammonium	Chloride	120.58	101.325	284	Crystal 2
1638	Van Oort, M. J. M.; White, M. A. (1988) Ber. Bunsen-Ges. Phys. Chem. 92, 168.	didecylammonium chloride	didecylammonium	Ammonium	Chloride	121.36	101.325	278.3	Crystal 2
1639	Van Oort, M. J. M.; White, M. A. (1988) Ber. Bunsen-Ges. Phys. Chem. 92, 168.	didecylammonium chloride	didecylammonium	Ammonium	Chloride	122.42	101.325	280.9	Crystal 2
1640	Van Oort, M. J. M.; White, M. A. (1988) Ber. Bunsen-Ges. Phys. Chem. 92, 168.	didecylammonium chloride	didecylammonium	Ammonium	Chloride	123.84	101.325	280.6	Crystal 2
1641	Van Oort, M. J. M.; White, M. A. (1988) Ber. Bunsen-Ges. Phys. Chem. 92, 168.	didecylammonium chloride	didecylammonium	Ammonium	Chloride	125.59	101.325	284.9	Crystal 2
1642	Van Oort, M. J. M.; White, M. A. (1988) Ber. Bunsen-Ges. Phys. Chem. 92, 168.	didecylammonium chloride	didecylammonium	Ammonium	Chloride	126.11	101.325	285.5	Crystal 2
1643	Van Oort, M. J. M.; White, M. A. (1988) Ber. Bunsen-Ges. Phys. Chem. 92, 168.	didecylammonium chloride	didecylammonium	Ammonium	Chloride	127.53	101.325	294.2	Crystal 2
1644	Van Oort, M. J. M.; White, M. A. (1988) Ber. Bunsen-Ges. Phys. Chem. 92, 168.	didecylammonium chloride	didecylammonium	Ammonium	Chloride	129.37	101.325	290.9	Crystal 2
1645	Van Oort, M. J. M.; White, M. A. (1988) Ber. Bunsen-Ges. Phys. Chem. 92, 168.	didecylammonium chloride	didecylammonium	Ammonium	Chloride	129.83	101.325	290.6	Crystal 2
1646	Van Oort, M. J. M.; White, M. A. (1988) Ber. Bunsen-Ges. Phys. Chem. 92, 168.	didecylammonium chloride	didecylammonium	Ammonium	Chloride	130.71	101.325	291.1	Crystal 2
1647	Van Oort, M. J. M.; White, M. A. (1988) Ber. Bunsen-Ges. Phys. Chem. 92, 168.	didecylammonium chloride	didecylammonium	Ammonium	Chloride	133.07	101.325	294.7	Crystal 2
1648	Van Oort, M. J. M.; White, M. A. (1988) Ber. Bunsen-Ges. Phys. Chem. 92, 168.	didecylammonium chloride	didecylammonium	Ammonium	Chloride	134.52	101.325	307.1	Crystal 2
1649	Van Oort, M. J. M.; White, M. A. (1988) Ber. Bunsen-Ges. Phys. Chem. 92, 168.	didecylammonium chloride	didecylammonium	Ammonium	Chloride	136.37	101.325	301.8	Crystal 2
1650	Van Oort, M. J. M.; White, M. A. (1988) Ber. Bunsen-Ges. Phys. Chem. 92, 168.	didecylammonium chloride	didecylammonium	Ammonium	Chloride	137.61	101.325	300.4	Crystal 2
1651	Van Oort, M. J. M.; White, M. A. (1988) Ber. Bunsen-Ges. Phys. Chem. 92, 168.	didecylammonium chloride	didecylammonium	Ammonium	Chloride	140.06	101.325	303.6	Crystal 2
1652	Van Oort, M. J. M.; White, M. A. (1988) Ber. Bunsen-Ges. Phys. Chem. 92, 168.	didecylammonium chloride	didecylammonium	Ammonium	Chloride	141.56	101.325	317.4	Crystal 2
1653	Van Oort, M. J. M.; White, M. A. (1988) Ber. Bunsen-Ges. Phys. Chem. 92, 168.	didecylammonium chloride	didecylammonium	Ammonium	Chloride	143.39	101.325	312	Crystal 2
1654	Van Oort, M. J. M.; White, M. A. (1988) Ber. Bunsen-Ges. Phys. Chem. 92, 168.	didecylammonium chloride	didecylammonium	Ammonium	Chloride	144.53	101.325	310.2	Crystal 2
1655	Van Oort, M. J. M.; White, M. A. (1988) Ber. Bunsen-Ges. Phys. Chem. 92, 168.	didecylammonium chloride	didecylammonium	Ammonium	Chloride	147.08	101.325	313.9	Crystal 2
1656	Van Oort, M. J. M.; White, M. A. (1988) Ber. Bunsen-Ges. Phys. Chem. 92, 168.	didecylammonium chloride	didecylammonium	Ammonium	Chloride	148.66	101.325	324.8	Crystal 2
1657	Van Oort, M. J. M.; White, M. A. (1988) Ber. Bunsen-Ges. Phys. Chem. 92, 168.	didecylammonium chloride	didecylammonium	Ammonium	Chloride	150.45	101.325	321	Crystal 2
1658	Van Oort, M. J. M.; White, M. A. (1988) Ber. Bunsen-Ges. Phys. Chem. 92, 168.	didecylammonium chloride	didecylammonium	Ammonium	Chloride	151.49	101.325	319.9	Crystal 2
1659	Van Oort, M. J. M.; White, M. A. (1988) Ber. Bunsen-Ges. Phys. Chem. 92, 168.	didecylammonium chloride	didecylammonium	Ammonium	Chloride	154.14	101.325	323.9	Crystal 2
1660	Van Oort, M. J. M.; White, M. A. (1988) Ber. Bunsen-Ges. Phys. Chem. 92, 168.	didecylammonium chloride	didecylammonium	Ammonium	Chloride	155.78	101.325	335	Crystal 2
1661	Van Oort, M. J. M.; White, M. A. (1988) Ber. Bunsen-Ges. Phys. Chem. 92, 168.	didecylammonium chloride	didecylammonium	Ammonium	Chloride	157.51	101.325	331.2	Crystal 2
1662	Van Oort, M. J. M.; White, M. A. (1988) Ber. Bunsen-Ges. Phys. Chem. 92, 168.	didecylammonium chloride	didecylammonium	Ammonium	Chloride	158.46	101.325	329.7	Crystal 2
1663	Van Oort, M. J. M.; White, M. A. (1988) Ber. Bunsen-Ges. Phys. Chem. 92, 168.	didecylammonium chloride	didecylammonium	Ammonium	Chloride	161.23	101.325	334.4	Crystal 2
1664	Van Oort, M. J. M.; White, M. A. (1988) Ber. Bunsen-Ges. Phys. Chem. 92, 168.	didecylammonium chloride	didecylammonium	Ammonium	Chloride	162.94	101.325	345.8	Crystal 2
1665	Van Oort, M. J. M.; White, M. A. (1988) Ber. Bunsen-Ges. Phys. Chem. 92, 168.	didecylammonium chloride	didecylammonium	Ammonium	Chloride	164.61	101.325	341.5	Crystal 2
1666	Van Oort, M. J. M.; White, M. A. (1988) Ber. Bunsen-Ges. Phys. Chem. 92, 168.	didecylammonium chloride	didecylammonium	Ammonium	Chloride	165.47	101.325	339.7	Crystal 2
1667	Van Oort, M. J. M.; White, M. A. (1988) Ber. Bunsen-Ges. Phys. Chem. 92, 168.	didecylammonium chloride	didecylammonium	Ammonium	Chloride	168.35	101.325	344.4	Crystal 2
1668	Van Oort, M. J. M.; White, M. A. (1988) Ber. Bunsen-Ges. Phys. Chem. 92, 168.	didecylammonium chloride	didecylammonium	Ammonium	Chloride	170.15	101.325	354.1	Crystal 2
1669	Van Oort, M. J. M.; White, M. A. (1988) Ber. Bunsen-Ges. Phys. Chem. 92, 168.	didecylammonium chloride	didecylammonium	Ammonium	Chloride	171.73	101.325	352.2	Crystal 2
1670	Van Oort, M. J. M.; White, M. A. (1988) Ber. Bunsen-Ges. Phys. Chem. 92, 168.	didecylammonium chloride	didecylammonium	Ammonium	Chloride	172.51	101.325	350	Crystal 2
1671	Van Oort, M. J. M.; White, M. A. (1988) Ber. Bunsen-Ges. Phys. Chem. 92, 168.	didecylammonium chloride	didecylammonium	Ammonium	Chloride	175.51	101.325	355	Crystal 2
1672	Van Oort, M. J. M.; White, M. A. (1988) Ber. Bunsen-Ges. Phys. Chem. 92, 168.	didecylammonium chloride	didecylammonium	Ammonium	Chloride	177.39	101.325	365.6	Crystal 2
1673	Van Oort, M. J. M.; White, M. A. (1988) Ber. Bunsen-Ges. Phys. Chem. 92, 168.	didecylammonium chloride	didecylammonium	Ammonium	Chloride	178.89	101.325	364.1	Crystal 2
1674	Van Oort, M. J. M.; White, M. A. (1988) Ber. Bunsen-Ges. Phys. Chem. 92, 168.	didecylammonium chloride	didecylammonium	Ammonium	Chloride	179.58	101.325	360.7	Crystal 2
1675	Van Oort, M. J. M.; White, M. A. (1988) Ber. Bunsen-Ges. Phys. Chem. 92, 168.	didecylammonium chloride	didecylammonium	Ammonium	Chloride	182.7	101.325	365.8	Crystal 2
1676	Van Oort, M. J. M.; White, M. A. (1988) Ber. Bunsen-Ges. Phys. Chem. 92, 168.	didecylammonium chloride	didecylammonium	Ammonium	Chloride	184.69	101.325	377.3	Crystal 2
1677	Van Oort, M. J. M.; White, M. A. (1988) Ber. Bunsen-Ges. Phys. Chem. 92, 168.	didecylammonium chloride	didecylammonium	Ammonium	Chloride	186.09	101.325	375.1	Crystal 2
1678	Van Oort, M. J. M.; White, M. A. (1988) Ber. Bunsen-Ges. Phys. Chem. 92, 168.	didecylammonium chloride	didecylammonium	Ammonium	Chloride	186.66	101.325	372.2	Crystal 2
1679	Van Oort, M. J. M.; White, M. A. (1988) Ber. Bunsen-Ges. Phys. Chem. 92, 168.	didecylammonium chloride	didecylammonium	Ammonium	Chloride	189.95	101.325	378	Crystal 2
1680	Van Oort, M. J. M.; White, M. A. (1988) Ber. Bunsen-Ges. Phys. Chem. 92, 168.	didecylammonium chloride	didecylammonium	Ammonium	Chloride	192.02	101.325	389.2	Crystal 2
1681	Van Oort, M. J. M.; White, M. A. (1988) Ber. Bunsen-Ges. Phys. Chem. 92, 168.	didecylammonium chloride	didecylammonium	Ammonium	Chloride	193.3	101.325	387.2	Crystal 2
1682	Van Oort, M. J. M.; White, M. A. (1988) Ber. Bunsen-Ges. Phys. Chem. 92, 168.	didecylammonium chloride	didecylammonium	Ammonium	Chloride	193.79	101.325	383.8	Crystal 2
1683	Van Oort, M. J. M.; White, M. A. (1988) Ber. Bunsen-Ges. Phys. Chem. 92, 168.	didecylammonium chloride	didecylammonium	Ammonium	Chloride	197.23	101.325	390	Crystal 2
1684	Van Oort, M. J. M.; White, M. A. (1988) Ber. Bunsen-Ges. Phys. Chem. 92, 168.	didecylammonium chloride	didecylammonium	Ammonium	Chloride	199.39	101.325	401	Crystal 2
1685	Van Oort, M. J. M.; White, M. A. (1988) Ber. Bunsen-Ges. Phys. Chem. 92, 168.	didecylammonium chloride	didecylammonium	Ammonium	Chloride	200.55	101.325	399.3	Crystal 2
1686	Van Oort, M. J. M.; White, M. A. (1988) Ber. Bunsen-Ges. Phys. Chem. 92, 168.	didecylammonium chloride	didecylammonium	Ammonium	Chloride	200.93	101.325	396.1	Crystal 2
1687	Van Oort, M. J. M.; White, M. A. (1988) Ber. Bunsen-Ges. Phys. Chem. 92, 168.	didecylammonium chloride	didecylammonium	Ammonium	Chloride	204.56	101.325	402.8	Crystal 2
1688	Van Oort, M. J. M.; White, M. A. (1988) Ber. Bunsen-Ges. Phys. Chem. 92, 168.	didecylammonium chloride	didecylammonium	Ammonium	Chloride	206.81	101.325	415	Crystal 2
1689	Van Oort, M. J. M.; White, M. A. (1988) Ber. Bunsen-Ges. Phys. Chem. 92, 168.	didecylammonium chloride	didecylammonium	Ammonium	Chloride	207.83	101.325	411.6	Crystal 2
1690	Van Oort, M. J. M.; White, M. A. (1988) Ber. Bunsen-Ges. Phys. Chem. 92, 168.	didecylammonium chloride	didecylammonium	Ammonium	Chloride	208.12	101.325	409.1	Crystal 2
1691	Van Oort, M. J. M.; White, M. A. (1988) Ber. Bunsen-Ges. Phys. Chem. 92, 168.	didecylammonium chloride	didecylammonium	Ammonium	Chloride	211.94	101.325	415.9	Crystal 2
1692	Van Oort, M. J. M.; White, M. A. (1988) Ber. Bunsen-Ges. Phys. Chem. 92, 168.	didecylammonium chloride	didecylammonium	Ammonium	Chloride	214.24	101.325	427.1	Crystal 2
1693	Van Oort, M. J. M.; White, M. A. (1988) Ber. Bunsen-Ges. Phys. Chem. 92, 168.	didecylammonium chloride	didecylammonium	Ammonium	Chloride	215.14	101.325	426.5	Crystal 2
1694	Van Oort, M. J. M.; White, M. A. (1988) Ber. Bunsen-Ges. Phys. Chem. 92, 168.	didecylammonium chloride	didecylammonium	Ammonium	Chloride	215.36	101.325	422.3	Crystal 2
1695	Van Oort, M. J. M.; White, M. A. (1988) Ber. Bunsen-Ges. Phys. Chem. 92, 168.	didecylammonium chloride	didecylammonium	Ammonium	Chloride	219.33	101.325	429.4	Crystal 2
1696	Van Oort, M. J. M.; White, M. A. (1988) Ber. Bunsen-Ges. Phys. Chem. 92, 168.	didecylammonium chloride	didecylammonium	Ammonium	Chloride	221.7	101.325	441.6	Crystal 2
1697	Van Oort, M. J. M.; White, M. A. (1988) Ber. Bunsen-Ges. Phys. Chem. 92, 168.	didecylammonium chloride	didecylammonium	Ammonium	Chloride	222.51	101.325	439.8	Crystal 2
1698	Van Oort, M. J. M.; White, M. A. (1988) Ber. Bunsen-Ges. Phys. Chem. 92, 168.	didecylammonium chloride	didecylammonium	Ammonium	Chloride	222.67	101.325	435.3	Crystal 2
1699	Van Oort, M. J. M.; White, M. A. (1988) Ber. Bunsen-Ges. Phys. Chem. 92, 168.	didecylammonium chloride	didecylammonium	Ammonium	Chloride	226.75	101.325	443.8	Crystal 2
1700	Van Oort, M. J. M.; White, M. A. (1988) Ber. Bunsen-Ges. Phys. Chem. 92, 168.	didecylammonium chloride	didecylammonium	Ammonium	Chloride	229.2	101.325	456.1	Crystal 2
1701	Van Oort, M. J. M.; White, M. A. (1988) Ber. Bunsen-Ges. Phys. Chem. 92, 168.	didecylammonium chloride	didecylammonium	Ammonium	Chloride	229.89	101.325	455.1	Crystal 2
1702	Van Oort, M. J. M.; White, M. A. (1988) Ber. Bunsen-Ges. Phys. Chem. 92, 168.	didecylammonium chloride	didecylammonium	Ammonium	Chloride	230.03	101.325	448.8	Crystal 2
1703	Van Oort, M. J. M.; White, M. A. (1988) Ber. Bunsen-Ges. Phys. Chem. 92, 168.	didecylammonium chloride	didecylammonium	Ammonium	Chloride	234.22	101.325	458.5	Crystal 2
1704	Van Oort, M. J. M.; White, M. A. (1988) Ber. Bunsen-Ges. Phys. Chem. 92, 168.	didecylammonium chloride	didecylammonium	Ammonium	Chloride	236.72	101.325	472.3	Crystal 2
1705	Van Oort, M. J. M.; White, M. A. (1988) Ber. Bunsen-Ges. Phys. Chem. 92, 168.	didecylammonium chloride	didecylammonium	Ammonium	Chloride	237.3	101.325	470.4	Crystal 2
1706	Van Oort, M. J. M.; White, M. A. (1988) Ber. Bunsen-Ges. Phys. Chem. 92, 168.	didecylammonium chloride	didecylammonium	Ammonium	Chloride	237.44	101.325	465.3	Crystal 2
[truncated: 3,300 more rows]

## Sheet: Example
							Example_GCM3
							IL Name		1-methyl-3-propylimidazolium bromide
							Dataset		A
							Model		GCM-3
							Equation Used
							Temperature/(K)		53.39
[truncated: 72 more rows]
